# Supplementary material for: IFN-γ signaling is required for the efficient replication of murine hepatitis virus (MHV) strain JHM in the brains of infected mice
Source: PLoS One. 2025 Jun 5;20(6):e0317482. doi: 10.1371/journal.pone.0317482 (PMC12140286; doi:10.1371/journal.pone.0317482)
Supplement: S1 File — (XLSX) [file pone.0317482.s005.xlsx]

## Sheet: Sheet1
	baseMean	log2FoldChange	lfcSE	stat	pvalue	padj
NM_001001182.3	62.287	21.1367	4.40816	4.79489	1.62762362593249e-06	0.000108654
NM_001001297.2	19.8895	-7.8989	1.86885	-4.22661	2.3723435864708e-05	0.000999449
NM_001001495.2	67.8967	7.81497	1.68285	4.64389	3.41902642048569e-06	0.000203113
NM_001001892.2	15155.2	3.19962	0.651602	4.91039	9.08961396743972e-07	6.58022627616588e-05
NM_001004174.2	2195.95	6.42063	0.735353	8.73136	2.5162622732753e-18	2.76542693968332e-15
NM_001005421.4	179.262	9.30406	1.57408	5.91078	3.40482066265714e-09	5.01838800584933e-07
NM_001005508.2	641.094	2.42704	0.495787	4.89533	9.81404460479169e-07	7.00717524811733e-05
NM_001005846.2	33.3548	19.8575	3.63712	5.45967	4.77024457498873e-08	4.86209101791442e-06
NM_001005858.3	7981.42	3.56727	0.597082	5.9745	2.30801359660764e-09	3.68080843458988e-07
NM_001008232.2	777.519	1.80087	0.406586	4.42925	9.45618607096426e-06	0.000455701
NM_001008700.4	786.012	2.57423	0.570993	4.50834	6.53358182579248e-06	0.000347086
NM_001009573.2	67.6086	7.71682	1.73237	4.45448	8.40952094797003e-06	0.000421193
NM_001012236.1	1828.03	4.37522	0.627622	6.9711	3.1446257441985e-12	1.09639003102038e-09
NM_001013365.2	319.073	7.79345	1.26036	6.18351	6.26923632051057e-10	1.21900477762851e-07
NM_001013371.2	2537.85	3.75474	0.413914	9.0713	1.17605456435651e-19	1.60690374327144e-16
NM_001013374.2	185.718	7.96291	1.26649	6.28736	3.22902947746054e-10	6.91710106919567e-08
NM_001013817.2	1090.69	4.63127	0.772259	5.99705	2.00932120861168e-09	3.30507956073064e-07
NM_001017525.1	33.2011	-8.14382	1.78369	-4.5657	4.97823486766903e-06	0.000275355
NM_001024230.2	358.998	3.72503	0.708693	5.25619	1.47071340992757e-07	1.32771279355157e-05
NM_001025313.1	2633.75	2.27364	0.462102	4.9202	8.64561361879115e-07	6.31617046962408e-05
NM_001029837.2	170.331	6.15509	1.07203	5.7415	9.38411165468347e-09	1.20104750557601e-06
NM_001029993.1	237.21	2.85876	0.674257	4.23987	2.23648243718399e-05	0.00094911
NM_001033122.4	669.918	8.44648	1.22742	6.88149	5.92283382528621e-12	1.95705139893689e-09
NM_001033207.3	381.308	5.5011	1.23355	4.45956	8.21278533138357e-06	0.000414309
NM_001033245.4	991.524	4.81705	0.86156	5.59108	2.25660378488098e-08	2.54556436284055e-06
NM_001033253.3	76.4328	-8.93289	1.85785	-4.80818	1.52309942268047e-06	0.00010253
NM_001033308.2	553.677	3.70653	0.637517	5.81401	6.0992488317144e-09	8.15734192294501e-07
NM_001033339.4	60.5002	8.04172	1.59475	5.04263	4.59171089131407e-07	3.63276907840975e-05
NM_001033394.3	1002.04	1.07168	0.227451	4.71172	2.45628756514278e-06	0.000155806
NM_001033405.2	185.167	9.45133	1.80111	5.2475	1.54177733324998e-07	1.37954961207881e-05
NM_001033435.3	126.797	4.57448	1.05904	4.31946	1.56409039066357e-05	0.000693011
NM_001033450.4	3928.59	6.9829	1.13325	6.16185	7.19005118451627e-10	1.35127523283725e-07
NM_001033632.1	304.74	3.54508	0.819379	4.32654	1.51469485788017e-05	0.000672304
NM_001033767.3	127.661	5.17047	1.17605	4.39645	1.1003326739426e-05	0.000514116
NM_001034859.3	1271.52	6.86192	0.643317	10.6665	1.46069192266327e-26	7.7274622861865e-23
NM_001034964.1	2608.87	1.45755	0.331015	4.40326	1.06633871887763e-05	0.000500081
NM_001037905.3	117.289	5.84721	0.939736	6.22218	4.90283172994635e-10	9.79694300819912e-08
NM_001037917.2	175.723	5.188	1.11593	4.64904	3.33486276672808e-06	0.000199756
NM_001038604.1	390.332	3.8925	0.514158	7.57064	3.71397988424993e-14	1.93567271183768e-11
NM_001039151.1	2214.45	4.85284	0.56125	8.64648	5.31124478814852e-18	5.37019960529697e-15
NM_001039160.2	374.52	10.72	1.76392	6.0774	1.22148049993756e-09	2.14416481508136e-07
NM_001039530.3	4235.31	4.66098	0.437148	10.6623	1.52852582062832e-26	7.7274622861865e-23
NM_001039646.2	2867.22	6.47341	0.699718	9.25146	2.21443223733171e-20	3.49845692994702e-17
NM_001039669.3	112.058	9.61506	1.78017	5.40122	6.61908233520974e-08	6.47248950592898e-06
NM_001039701.3	5789.56	14.0449	1.59939	8.78142	1.61419390867363e-18	1.8546721148408e-15
NM_001040005.3	8460.46	4.35532	0.490344	8.88218	6.55641733544284e-19	8.28649195983282e-16
NM_001042534.3	838.788	7.35933	1.24578	5.90739	3.47562650595798e-09	5.09305211619437e-07
NM_001042605.1	1114.59	3.27209	0.443081	7.38486	1.52616674821724e-13	6.78213096521002e-11
NM_001044384.1	666.332	5.44691	0.956589	5.6941	1.24022398840117e-08	1.52925667642978e-06
NM_001045526.2	430.165	6.21094	0.993897	6.24908	4.12873733817432e-10	8.59697829499648e-08
NM_001045540.2	625.146	6.63392	0.948088	6.99716	2.61204479482673e-12	9.23440032185073e-10
NM_001048229.1	1139.18	0.994957	0.205048	4.85231	1.22030731797246e-06	8.48591973316337e-05
NM_001077189.1	181.324	9.59367	1.73978	5.5143	3.50164607953924e-08	3.74261559304665e-06
NM_001077509.1	150.021	9.17804	1.68292	5.45366	4.93446432101501e-08	4.98923687497828e-06
NM_001081021.1	98.3334	2.81996	0.635026	4.4407	8.96668440844819e-06	0.000439255
NM_001081059.3	1145.8	0.688253	0.118186	5.82346	5.76412539922962e-09	7.77080958821476e-07
NM_001081110.2	74.4552	8.37396	1.64338	5.09559	3.47661721158457e-07	2.8302799216048e-05
NM_001081169.1	253.097	3.45403	0.465685	7.41709	1.1972241930712e-13	5.55281367712978e-11
NM_001081211.2	924.831	3.48526	0.764308	4.56002	5.11481026178201e-06	0.000281984
NM_001081957.1	575.268	4.95122	0.94085	5.2625	1.42110134572875e-07	1.2852196517588e-05
NM_001083312.2	5655.4	4.13916	0.47541	8.70649	3.13416018204204e-18	3.30098891673199e-15
NM_001083322.2	137.463	8.05533	1.84357	4.36941	1.24582872287309e-05	0.000568437
NM_001083810.2	177.612	9.58456	1.54585	6.20021	5.63890100731285e-10	1.11357281415899e-07
NM_001083936.1	37.3246	8.09549	1.75259	4.61915	3.85314196916954e-06	0.000224419
NM_001085407.1	92.9682	21.9411	4.40781	4.97779	6.43132702406752e-07	4.81682574372939e-05
NM_001099217.2	5914.13	13.2147	1.76972	7.4671	8.1984161679885e-14	3.91010310728923e-11
NM_001101605.1	1430.62	6.72599	1.17811	5.70915	1.13538534914376e-08	1.41377848093505e-06
NM_001101620.1	41.3296	7.31811	1.56918	4.66364	3.10661393485422e-06	0.000188995
NM_001104529.1	504.783	10.4174	1.61487	6.45097	1.11138497867273e-10	2.61330546961861e-08
NM_001110193.2	177.97	6.076	1.15713	5.25092	1.51339158229713e-07	1.35896112687444e-05
NM_001110227.2	147.389	2.47967	0.443897	5.58615	2.32162295524438e-08	2.60243123065143e-06
NM_001110321.1	174.516	9.5891	1.84697	5.19181	2.08259445867109e-07	1.76950525811961e-05
NM_001111043.1	110.875	4.49666	1.02148	4.4021	1.07210466734806e-05	0.000502319
NM_001111073.2	336.128	4.1158	0.963052	4.27371	1.92250812088542e-05	0.00083284
NM_001113331.2	234.441	2.07566	0.434187	4.78057	1.7480226492352e-06	0.00011528
NM_001113391.2	118.585	5.98413	1.27526	4.69246	2.69933450835367e-06	0.000167647
NM_001114679.1	504.85	3.04187	0.442453	6.87501	6.19849122917542e-12	2.03483587072054e-09
NM_001122754.2	47.4924	7.88392	1.70156	4.63336	3.59778479031756e-06	0.000211742
NM_001122822.1	57.0376	19.7794	3.49271	5.66305	1.48702457406664e-08	1.78726270758541e-06
NM_001122899.2	167.288	1.78313	0.410464	4.34418	1.39794596788379e-05	0.000628206
NM_001127348.1	1099.06	3.05135	0.49231	6.19802	5.71784680621738e-10	1.12476943691953e-07
NM_001131020.1	2730.57	2.25456	0.410405	5.49349	3.94062361324747e-08	4.13315823169556e-06
NM_001135115.1	2856.87	7.06532	0.668641	10.5667	4.25235401247193e-26	1.79148130917099e-22
NM_001139519.1	1731.18	6.92796	0.827846	8.36865	5.82810039232588e-17	4.99389178532262e-14
NM_001139520.2	4617.28	3.49668	0.634665	5.50949	3.59878494783002e-08	3.83024364289572e-06
NM_001141948.1	720.368	3.08416	0.650467	4.74146	2.12187819048573e-06	0.000135444
NM_001141949.1	558.221	4.06155	0.683482	5.94245	2.80797889981201e-09	4.26298418258246e-07
NM_001141981.2	602.072	1.91569	0.243957	7.85258	4.07558017477572e-15	2.64155071456136e-12
NM_001142760.1	114.501	8.43164	1.49394	5.6439	1.6623687031828e-08	1.96357592965903e-06
NM_001143689.1	7518.54	4.36051	0.65014	6.70703	1.98627425581796e-11	5.92047082374323e-09
NM_001145164.1	8565.83	5.88804	0.751253	7.83762	4.5915965599133e-15	2.9383311909673e-12
NM_001145799.1	43.9518	7.87929	1.7709	4.44931	8.61456235758061e-06	0.000428651
NM_001145858.1	191.691	9.45793	1.5901	5.948	2.71433120658795e-09	4.15666628094344e-07
NM_001145925.1	26.1819	19.8517	4.40938	4.50215	6.72692038540388e-06	0.000353146
NM_001145953.1	3617.26	6.59965	1.29317	5.10348	3.33463108203189e-07	2.73228969776535e-05
NM_001146007.1	1182.7	2.34773	0.493184	4.76036	1.93251144943387e-06	0.000125094
NM_001146296.1	1090.85	12.4097	1.51432	8.1949	2.50795940154677e-16	1.9810919928937e-13
NM_001159301.1	3509.56	3.75248	0.646334	5.80579	6.40621355272689e-09	8.50042325874299e-07
NM_001159394.1	518.389	2.46463	0.50411	4.88908	1.01306933164412e-06	7.19321910972871e-05
NM_001159418.1	1336.29	4.72625	0.62346	7.58069	3.43733661626669e-14	1.81015158995169e-11
NM_001159562.1	611.797	8.92618	1.48864	5.99618	2.02011588223869e-09	3.30507956073064e-07
NM_001159957.1	66.6231	8.36268	1.92559	4.34291	1.40610136573935e-05	0.00063019
NM_001160039.1	98.0047	9.71319	1.57399	6.17106	6.78333089846652e-10	1.29408035310179e-07
NM_001161714.1	1104.71	12.125	1.72875	7.01372	2.32060563916905e-12	8.37987272058511e-10
NM_001161715.1	161.644	9.22723	1.80606	5.10903	3.23823287451546e-07	2.66626812656562e-05
NM_001161790.1	127.597	8.59983	1.75829	4.89103	1.00307338596984e-06	7.13226090403732e-05
NM_001161791.1	153.779	7.42516	1.75197	4.23819	2.25331330288355e-05	0.000954742
NM_001162433.1	250.324	10.4471	1.80855	5.7765	7.6269477031282e-09	9.91209103166186e-07
NM_001163009.1	51.0139	9.60701	2.04768	4.69165	2.71004884347386e-06	0.0001679
NM_001163026.1	1003.62	1.21486	0.237932	5.10594	3.29150093154482e-07	2.70572080641054e-05
NM_001163161.1	73.1389	5.52033	1.26744	4.35551	1.32756842057481e-05	0.000600315
NM_001163575.1	924.095	3.27023	0.581392	5.62483	1.85689403082483e-08	2.16252349664533e-06
NM_001163576.1	549.41	10.9436	1.56164	7.00776	2.4216864395324e-12	8.62171534863104e-10
NM_001164049.1	39.9407	20.3153	4.40881	4.60788	4.06796982671542e-06	0.0002337
NM_001164208.1	328.943	10.9032	1.59365	6.84167	7.82753906119862e-12	2.48881281282325e-09
NM_001164327.1	693.358	10.2232	1.75217	5.83459	5.39239410887768e-09	7.44842852935276e-07
NM_001164488.1	337.368	9.73288	1.65883	5.86731	4.42909174571008e-09	6.25454562023389e-07
NM_001164607.1	77.301	2.95612	0.685319	4.3135	1.60691852409533e-05	0.00070703
NM_001166375.1	188.083	3.12823	0.737792	4.24	2.23521789239228e-05	0.00094911
NM_001166376.1	213.304	9.08562	1.72107	5.27904	1.29862917025045e-07	1.18079492269805e-05
NM_001166402.1	37.7256	19.604	4.40956	4.4458	8.75656346984796e-06	0.000433159
NM_001166428.1	81.902	8.26097	1.69117	4.88476	1.03554151601118e-06	7.32193025761469e-05
NM_001166584.2	31.8611	20.0593	4.40911	4.54951	5.37707437091952e-06	0.000293879
NM_001168294.1	460.374	11.1091	1.57709	7.04406	1.8671106028918e-12	6.8399838064634e-10
NM_001168615.1	259.351	2.05476	0.473349	4.34089	1.41906126939888e-05	0.000634488
NM_001169153.1	428.077	10.2202	1.63583	6.24768	4.16592102922396e-10	8.59697829499648e-08
NM_001170853.1	609.982	9.28273	1.75402	5.29227	1.20804648559356e-07	1.10439041734507e-05
NM_001172117.1	534.17	3.0206	0.607714	4.97043	6.68037025726833e-07	4.98121118519469e-05
NM_001173459.2	189.73	8.35255	1.77603	4.70293	2.56450883862553e-06	0.000161255
NM_001173550.1	52.5316	19.8737	4.40925	4.50728	6.56629716501009e-06	0.00034789
NM_001177353.1	53.0629	7.83778	1.69741	4.61748	3.88420845641151e-06	0.000225449
NM_001177354.1	53.0629	7.83778	1.69741	4.61748	3.88420845641151e-06	0.000225449
NM_001177369.1	490.873	3.37923	0.703535	4.80321	1.56139949195857e-06	0.000104829
NM_001177560.1	33.7256	19.7827	4.4095	4.48638	7.24447593615443e-06	0.000373338
NM_001177980.1	484.876	2.22718	0.428908	5.19267	2.0730181229694e-07	1.76433385869896e-05
NM_001198561.1	580.266	10.0582	1.83258	5.48853	4.05286686275314e-08	4.23331992244804e-06
NM_001198765.1	521.451	4.62199	0.907027	5.09576	3.47343555681472e-07	2.8302799216048e-05
NM_001198794.1	565.104	5.81565	1.06024	5.48522	4.12962960387853e-08	4.30460669327998e-06
NM_001198833.1	966.083	1.32585	0.219064	6.05234	1.42756885971613e-09	2.46316531409381e-07
NM_001199048.1	56.8159	-7.22062	1.62425	-4.44552	8.76813039669411e-06	0.000433307
NM_001199940.1	73.1524	8.29882	1.72091	4.82235	1.41875225596708e-06	9.6534347645243e-05
NM_001204129.1	429.663	2.29004	0.431396	5.30843	1.10571435605202e-07	1.02379833828223e-05
NM_001204910.1	1481.17	6.13683	0.834138	7.35709	1.87969491956427e-13	8.26330231813669e-11
NM_001205219.1	193.609	2.57107	0.590649	4.35296	1.34310314197477e-05	0.000605714
NM_001242368.1	732.269	11.1074	1.72015	6.45723	1.06639994060552e-10	2.55506393352189e-08
NM_001243040.1	327.056	10.0415	1.82323	5.50755	3.63862703222949e-08	3.85641068373924e-06
NM_001247984.1	25.7092	7.87746	1.70901	4.60938	4.03863498640948e-06	0.000232543
NM_001252490.1	97.063	9.59342	1.84586	5.19726	2.02247092523843e-07	1.72421614882679e-05
NM_001252600.1	1265.59	5.92456	1.18642	4.99362	5.92566831593062e-07	4.49808050618427e-05
NM_001252601.1	4109.02	6.50892	1.21455	5.35911	8.3631530292001e-08	7.99242346675257e-06
NM_001254946.1	67.0175	2.02611	0.475351	4.26234	2.02295573270426e-05	0.000871129
NM_001267796.1	489.809	-1.05805	0.224839	-4.7058	2.52870057501752e-06	0.000159401
NM_001270537.2	409.132	1.90948	0.437921	4.36033	1.29863677629164e-05	0.000589341
NM_001271395.1	194.811	9.43242	1.76713	5.3377	9.4134474541394e-08	8.87867231425405e-06
NM_001271417.1	261.202	4.56829	0.874801	5.22209	1.76918000678122e-07	1.54208440073836e-05
NM_001271419.1	4496.96	3.40434	0.804888	4.22958	2.34124579674465e-05	0.000987994
NM_001271603.1	190.022	2.76048	0.613939	4.49635	6.9130091003959e-06	0.000360668
NM_001271676.1	45.1604	8.01814	1.66041	4.82902	1.37208333452463e-06	9.39660493226237e-05
NM_001271963.1	261.556	2.34643	0.385204	6.09141	1.11922801610074e-09	1.99938418211919e-07
NM_001276410.1	750.909	2.4418	0.354546	6.88714	5.69271076087821e-12	1.8933881086592e-09
NM_001277183.1	255.134	9.05045	1.82384	4.96231	6.96591696738852e-07	5.17124717013695e-05
NM_001277257.1	116.409	10.0559	2.00137	5.02453	5.04672988947217e-07	3.92519122403485e-05
NM_001281472.1	109.63	3.36203	0.756592	4.44366	8.8442882001235e-06	0.000435792
NM_001284359.1	41.1892	20.5051	4.40863	4.65112	3.30134416015242e-06	0.000198454
NM_001285890.1	591.626	2.5061	0.560042	4.47484	7.64701848296245e-06	0.000390106
NM_001287164.1	76.5531	-8.10599	1.79047	-4.5273	5.97411623751699e-06	0.000321299
NM_001287165.1	40.7171	8.53719	1.7974	4.74975	2.03667784968863e-06	0.000130831
NM_001287738.1	416.781	2.8943	0.62301	4.64568	3.38959916528693e-06	0.000202002
NM_001287739.1	416.781	2.8943	0.62301	4.64568	3.38959916528693e-06	0.000202002
NM_001289450.1	51.3723	8.46531	1.61666	5.23628	1.63844779762747e-07	1.45318821770275e-05
NM_001289493.2	4443.98	5.5198	0.790466	6.98296	2.89019931163764e-12	1.01468073749889e-09
NM_001289531.1	1295.94	3.23316	0.754655	4.28429	1.83320167833709e-05	0.000797569
NM_001289634.1	66.5126	-2.61508	0.580527	-4.50466	6.64795836585444e-06	0.000349963
NM_001289723.1	87.4287	9.00741	1.6514	5.45442	4.913431679542e-08	4.97792662443378e-06
NM_001289770.1	118.778	10.0471	1.68367	5.96736	2.41128481773479e-09	3.82139510848221e-07
NM_001290628.1	435.463	2.44127	0.57688	4.23185	2.31778422722181e-05	0.00097891
NM_001290631.1	24.9826	19.8983	4.40936	4.51274	6.39951196456648e-06	0.000341634
NM_001291118.1	46.6859	-23.9624	4.3286	-5.53583	3.09749632271939e-08	3.35576958807363e-06
NM_001291221.1	604.884	6.61345	1.16119	5.69541	1.23079144516235e-08	1.52133646724163e-06
NM_001291892.1	404.768	10.2082	1.71303	5.95917	2.53516819663831e-09	3.91943205446635e-07
NM_001291893.1	409.487	6.66104	1.36829	4.86814	1.12655468234274e-06	7.93216879747038e-05
NM_001291894.1	760.708	11.0567	1.62418	6.80757	9.92605254783107e-12	3.11684215251925e-09
NM_001293783.1	468.733	4.07879	0.53215	7.66473	1.79207033103712e-14	9.95583687753645e-12
NM_001301176.1	36.0351	7.92582	1.86893	4.24084	2.22681197227864e-05	0.000946816
NM_001301818.1	74.5402	8.80312	1.76712	4.98161	6.30570283452712e-07	4.7367727607655e-05
NM_001302129.1	34.3583	7.4972	1.62442	4.6153	3.92531808395225e-06	0.00022712
NM_001302376.1	396.594	4.00774	0.741476	5.40508	6.47786003345211e-08	6.37136603095664e-06
NM_001302540.1	46.0559	20.298	4.40882	4.60395	4.14544319804722e-06	0.000237073
NM_001302559.1	669.667	6.10159	1.42239	4.28968	1.78928772970783e-05	0.000781152
NM_001302618.1	36.8815	20.821	3.63343	5.73038	1.00203945353349e-08	1.27281669782376e-06
NM_001302651.1	672.177	10.7384	1.63229	6.57871	4.74541664967497e-11	1.23027968576573e-08
NM_001302966.1	84.2761	7.52306	1.74341	4.31515	1.59495638657556e-05	0.000702991
NM_001303244.1	36.3383	7.77039	1.69785	4.57661	4.7257083162616e-06	0.000264284
NM_001303532.1	62.1378	20.126	3.67987	5.46921	4.52046679250991e-08	4.65442359868307e-06
NM_001306071.1	29.7996	19.846	4.40942	4.50082	6.76930915339939e-06	0.000354513
NM_001308266.1	73.4613	7.82216	1.8119	4.31709	1.58097458459589e-05	0.000698711
NM_001308647.2	1485.45	0.977527	0.201015	4.86294	1.15651999716913e-06	8.09804272256029e-05
NM_001309637.2	1309.7	5.59027	0.709286	7.88154	3.23358319702815e-15	2.20404704693374e-12
NM_001310535.1	82.151	-10.1253	2.2873	-4.42677	9.56534804110874e-06	0.000459107
NM_001310548.1	75.2254	3.30227	0.722251	4.57219	4.82642898827761e-06	0.000268723
NM_001310594.1	756.324	2.93631	0.475972	6.16908	6.86864571162847e-10	1.3054300148548e-07
NM_001310693.1	59.5926	19.5089	3.38012	5.77165	7.84972202145571e-09	1.01754537639665e-06
NM_001311066.1	314.619	2.35941	0.543904	4.33792	1.43836129381405e-05	0.000641238
NM_001311094.2	180.395	2.91729	0.522965	5.57836	2.42789826001684e-08	2.70357701619276e-06
NM_001311096.1	117.538	8.37771	1.84486	4.54111	5.59596299086466e-06	0.000303871
NM_001313713.1	69.4311	7.98068	1.62533	4.9102	9.09816668388874e-07	6.58022627616588e-05
NM_001313914.1	697.303	11.442	1.75882	6.50548	7.74457534473615e-11	1.90988783684457e-08
NM_001317243.1	102.417	8.47404	1.74538	4.85513	1.20310151693837e-06	8.37779575603575e-05
NM_001345904.1	22.4175	-8.38671	1.95304	-4.29419	1.75334557931962e-05	0.000767268
NM_001346635.1	450.253	8.79206	1.25373	7.0127	2.33756318283171e-12	8.3812416105005e-10
NM_001347041.1	528.863	3.98598	0.809893	4.92162	8.58319738308265e-07	6.2796460738313e-05
NM_001347122.1	1745.27	2.65418	0.450899	5.88642	3.94643494509017e-09	5.68410309541406e-07
NM_001347184.1	480.189	7.39005	1.25828	5.87316	4.27578275711047e-09	6.08907597987943e-07
NM_001353612.1	628.907	7.26754	1.01337	7.17166	7.4092620975886e-13	2.92636910424681e-10
NM_001353613.1	172.566	8.87535	1.95879	4.53105	5.86922968002513e-06	0.000316331
NM_001355403.2	2490.77	3.94614	0.651525	6.05678	1.38874952272834e-09	2.41265402479488e-07
NM_001355567.1	43.3596	21.143	4.40818	4.7963	1.61620165256183e-06	0.000108078
NM_001355742.1	35.0198	-8.8401	1.68815	-5.23655	1.63601824941591e-07	1.45318821770275e-05
NM_001355743.1	17.2374	18.7273	4.41176	4.24486	2.18731461882706e-05	0.00093159
NM_001355757.1	9811.88	4.53047	0.490291	9.24037	2.45638413148608e-20	3.7631060535539e-17
NM_001357087.1	46.5966	20.4804	4.40865	4.64551	3.39234679823556e-06	0.000202002
NM_001357384.1	35.4864	8.4515	1.8437	4.58399	4.56192361723563e-06	0.00025711
NM_001357467.1	1215.76	4.09853	0.552726	7.41512	1.21516416121949e-13	5.58478401549557e-11
NM_001357468.1	545.009	-2.44753	0.537746	-4.55146	5.32755535878246e-06	0.000291724
NM_001357562.1	946.425	2.33881	0.406939	5.74732	9.06688038446563e-09	1.16635149576758e-06
NM_001357614.1	191.612	10.7677	1.73467	6.20735	5.38843976475964e-10	1.06828459728401e-07
NM_001357682.1	39.0817	7.97486	1.80783	4.41128	1.02761643525824e-05	0.000485071
NM_001357703.1	45.3575	21.042	3.46873	6.06619	1.30978402492636e-09	2.28331487517766e-07
NM_001357933.1	61.0107	8.42925	1.92828	4.37139	1.23458359522133e-05	0.000563815
NM_001357934.1	638.256	11.3864	1.59122	7.15578	8.31983913635994e-13	3.18643536014149e-10
NM_001357940.1	77.369	8.07594	1.63603	4.93631	7.96130164475007e-07	5.8756730605889e-05
NM_001357941.1	96.2117	7.78754	1.81756	4.2846	1.83068530156469e-05	0.00079716
NM_001358005.1	328.075	7.69865	1.76681	4.35736	1.31638189457922e-05	0.000595789
NM_001358549.1	83.4062	-10.1651	2.28532	-4.44798	8.66806624706124e-06	0.000430043
NM_001358838.1	52.6501	-7.01501	1.51105	-4.64247	3.44267922541597e-06	0.000204038
NM_001358916.1	104.274	19.7401	4.38167	4.50516	6.6321911739108e-06	0.000349757
NM_001359044.1	53.5137	20.8137	3.6912	5.63874	1.71296648433523e-08	2.01862518917407e-06
NM_001359080.1	275.597	10.6035	1.71605	6.17901	6.45066249254686e-10	1.2399743053639e-07
NM_001359081.1	1361.13	8.96474	1.15817	7.74042	9.90861540204282e-15	5.6923869505713e-12
NM_001359181.1	567.98	6.04586	1.12649	5.36699	8.00603877347912e-08	7.66563049608403e-06
NM_001359286.1	56.1188	9.74443	2.28099	4.27202	1.93713865498135e-05	0.000836311
NM_001359325.1	323.445	4.02849	0.923333	4.36298	1.28300133221019e-05	0.000583818
NM_001359530.1	116.025	9.44764	1.71677	5.50316	3.73045575320228e-08	3.93722736123469e-06
NM_001359717.1	63.4758	8.98147	1.72751	5.19908	2.00272642268635e-07	1.71316132485463e-05
NM_001359761.1	117.136	9.92795	1.51641	6.54701	5.86998794827967e-11	1.49124241570492e-08
NM_001359901.1	66.9642	8.73473	1.86435	4.68513	2.79778796901918e-06	0.000172701
NM_001359945.1	2578.24	12.6784	1.62242	7.81451	5.51766516750854e-15	3.48681953179243e-12
NM_001360121.1	166.953	3.22198	0.646032	4.98733	6.12191509014738e-07	4.6331349907545e-05
NM_001360265.1	38.1323	-23.7971	4.3287	-5.49751	3.85181117895712e-08	4.05683987817036e-06
NM_001360300.1	30.1985	19.6241	4.40975	4.45015	8.58113594981827e-06	0.00042783
NM_001360727.1	957.99	4.04806	0.68272	5.92931	3.04208256056184e-09	4.57715725741678e-07
NM_001360883.1	74.3694	21.1294	4.40816	4.79324	1.6411000173574e-06	0.000109166
NM_001360910.1	46.9857	20.8003	3.5316	5.88975	3.86788972705642e-09	5.58689043289535e-07
NM_001361188.1	63.1144	21.5922	3.42058	6.31242	2.74700495459183e-10	6.04573587119499e-08
NM_001362148.1	129.363	8.53203	1.6813	5.07465	3.88206979672626e-07	3.12015959576306e-05
NM_001362380.1	36.445	7.68778	1.72572	4.45481	8.3965683546946e-06	0.00042112
NM_001362458.1	142.78	5.32053	1.14206	4.65872	3.18184164903628e-06	0.000192414
NM_001362491.1	45.9069	20.8602	3.86873	5.392	6.96767372261424e-08	6.78710491419581e-06
NM_001362525.1	142.536	-10.3289	2.21119	-4.67119	2.99456434392432e-06	0.000183503
NM_001362526.1	1671.57	0.734533	0.167479	4.38582	1.15547378200514e-05	0.000533809
NM_001363025.1	212.406	2.38873	0.497757	4.79899	1.59464354253441e-06	0.000106778
NM_001363305.1	22.3589	-7.48393	1.40858	-5.31312	1.0776685083085e-07	1.00334312039662e-05
NM_001363331.1	719.344	-2.14408	0.39526	-5.42447	5.81265355938149e-08	5.77325541639551e-06
NM_001363356.1	35.2845	20.0148	4.40915	4.53938	5.64200915724344e-06	0.000305387
NM_001363455.1	89.8143	21.4257	4.408	4.86063	1.17013735550433e-06	8.17795657530095e-05
NM_001363982.1	609.591	10.7296	1.70886	6.2788	3.41185615930845e-10	7.27790667231387e-08
NM_001363983.1	418.355	11.27	1.54578	7.29081	3.08091653284271e-13	1.30887172536019e-10
NM_001364197.1	31.7621	20.0171	3.66221	5.46585	4.60691654120976e-08	4.714628861151e-06
NM_001364451.1	28.1746	20.0062	4.4092	4.53738	5.69587063917303e-06	0.000307644
NM_001364891.1	90.9374	8.92877	2.03445	4.38879	1.13980606781607e-05	0.000528622
NM_001368279.1	102.537	9.90755	1.67714	5.90741	3.47536207254199e-09	5.09305211619437e-07
NM_001368290.1	39.8325	-8.51732	1.42832	-5.96316	2.47404919886275e-09	3.89643480524942e-07
NM_001368306.1	538.403	21.8751	2.81106	7.78178	7.15118962173518e-15	4.35576375092557e-12
NM_001368358.1	47.379	20.7813	3.48694	5.95973	2.52649306934005e-09	3.91800175216216e-07
NM_001368683.1	44.3233	20.964	3.47691	6.02948	1.64489023922683e-09	2.7999133348186e-07
NM_001368879.1	32.8045	20.4558	4.40869	4.63988	3.48619544343412e-06	0.000206134
NM_001369050.1	112.806	9.11488	1.57694	5.78012	7.4648102251449e-09	9.77677411741451e-07
NM_001369069.1	18.6587	19.7065	4.40968	4.46892	7.861408634385e-06	0.000399833
NM_001369177.1	287.133	10.6353	1.76363	6.03032	1.63637746676621e-09	2.79483320379614e-07
NM_001369363.1	358.308	-6.3486	1.26653	-5.01261	5.36961934301891e-07	4.15449257116668e-05
NM_001370757.1	78.1737	21.1075	4.40817	4.78827	1.68227763870654e-06	0.000111319
NM_001372231.1	1025.99	4.59055	0.961376	4.77498	1.79724074861382e-06	0.000117999
NM_001372232.1	188.513	9.61441	1.7553	5.47735	4.31742701370143e-08	4.46354852101587e-06
NM_001372436.1	248.91	19.9247	3.18654	6.25277	4.03233686705886e-10	8.45870499228883e-08
NM_001372437.1	1218.69	7.56021	0.887445	8.51908	1.60829487886272e-17	1.50569162223897e-14
NM_001372441.1	119.349	2.0692	0.291289	7.10358	1.21561928898521e-12	4.58624128019754e-10
NM_001374179.1	37.0366	20.5879	4.40857	4.66997	3.01244885812355e-06	0.000184376
NM_001374668.1	6905.94	2.94944	0.501637	5.87963	4.11177529627702e-09	5.88869122105622e-07
NM_001374670.1	82.3337	9.62988	1.73754	5.54225	2.98616775355625e-08	3.25357135303958e-06
NM_001376988.1	28.1858	19.6663	4.4097	4.45978	8.20438627415726e-06	0.000414309
NM_001377510.1	356.684	11.1719	1.65266	6.75993	1.38061512724991e-11	4.23012107624964e-09
NM_001378499.1	90.3706	9.09563	1.93619	4.6977	2.63104605176013e-06	0.000164416
NM_001378669.1	100.208	22.2606	3.35362	6.63779	3.18431748507044e-11	8.89409781534454e-09
NM_001378670.1	221.153	8.7255	1.21783	7.16477	7.79186515424972e-13	3.00700567078698e-10
NM_001378673.1	248.496	-3.30729	0.72824	-4.54148	5.58596442741169e-06	0.000303654
NM_001378692.1	161.579	9.01461	1.62204	5.55758	2.73545389586685e-08	3.01945134728272e-06
NM_001378894.1	36.88	-9.40533	1.57797	-5.9604	2.51618229137179e-09	3.9140183304708e-07
NM_001378898.1	86.6749	8.2802	1.87682	4.41183	1.02500192006465e-05	0.000484742
NM_001378987.1	54.5232	8.34472	1.85228	4.50511	6.63397264921179e-06	0.000349757
NM_001379235.1	35.5252	-4.60592	1.0745	-4.28658	1.81447350535196e-05	0.000791464
NM_001379294.1	40.1713	7.13582	1.66654	4.28181	1.85378568675375e-05	0.000805139
NM_001379317.1	22.704	19.6373	4.40976	4.45314	8.46244332903469e-06	0.000423164
NM_001379319.1	65.6144	8.11382	1.81576	4.46855	7.87503367692843e-06	0.000400123
NM_001379529.1	117.799	6.03969	1.15806	5.21536	1.83457429641333e-07	1.59633224707704e-05
NM_001381903.1	41.4446	20.8626	3.48026	5.99457	2.04026835796867e-09	3.32728280119698e-07
NM_001384206.1	39.6151	19.8645	4.40936	4.50508	6.63470072435785e-06	0.000349757
NM_007405.3	17.5138	19.6199	4.40952	4.44943	8.6096741321081e-06	0.000428651
NM_007412.2	247.001	2.39021	0.56151	4.25676	2.07414035673139e-05	0.000889382
NM_007464.3	300.948	5.9564	0.883111	6.74479	1.53244764499793e-11	4.63909525107007e-09
NM_007482.3	945.839	6.09061	1.23649	4.92573	8.40461653154567e-07	6.16684163646287e-05
NM_007534.3	587.356	3.67248	0.728839	5.03881	4.68427886505847e-07	3.69430759005573e-05
NM_007536.2	342.004	4.67764	0.809504	5.7784	7.54132307924187e-09	9.82607186265652e-07
NM_007572.2	2901.12	1.21832	0.243644	5.0004	5.72104758085728e-07	4.38223576439757e-05
NM_007574.2	2664.83	1.28068	0.262798	4.87323	1.09786016301113e-06	7.74090941994805e-05
NM_007609.3	643.148	10.9523	1.60188	6.83713	8.07969406288385e-12	2.55293083343183e-09
NM_007621.2	138.696	2.54206	0.575718	4.41546	1.00795661336112e-05	0.000478023
NM_007649.5	363.145	3.5279	0.803876	4.38861	1.14078982931252e-05	0.000528622
NM_007651.3	3357.82	3.00239	0.628055	4.78046	1.74898775290971e-06	0.00011528
NM_007679.4	3239.84	2.96743	0.524012	5.6629	1.48835446522294e-08	1.78726270758541e-06
NM_007695.3	776.792	2.35419	0.449678	5.23529	1.64725155439243e-07	1.45588815266275e-05
NM_007707.3	3115.68	4.50621	0.505069	8.92198	4.58023301862346e-19	5.937273852731e-16
NM_007719.2	268.064	9.11365	1.63998	5.55717	2.74178439687064e-08	3.01984553777332e-06
NM_007778.4	1865.1	2.24087	0.334859	6.69198	2.20166350405114e-11	6.43082667952798e-09
NM_007780.4	1228.27	5.35176	0.503754	10.6238	2.31067618973221e-26	1.06196577065374e-22
NM_007781.3	598.763	5.01484	1.08588	4.61823	3.87028719074874e-06	0.000225158
NM_007858.4	508.625	10.8395	2.451	4.42247	9.75780708862286e-06	0.000466445
NM_007899.4	155.336	4.09884	0.934596	4.38569	1.15620806058223e-05	0.000533809
NM_007987.2	215.994	3.5083	0.64155	5.46847	4.53939658583045e-08	4.66441452025729e-06
NM_008013.4	4007.41	4.1556	0.620202	6.7004	2.07849757799604e-11	6.10921192183662e-09
NM_008147.2	155.914	8.82869	1.58159	5.58217	2.37540584313637e-08	2.6509634083832e-06
NM_008152.3	186.904	4.05924	0.772862	5.25222	1.50273283441279e-07	1.35179107551136e-05
NM_008176.3	319.104	10.1709	1.77615	5.72639	1.02588981629433e-08	1.29336308385935e-06
NM_008198.2	2793.9	6.36853	1.08475	5.87096	4.33266695686138e-09	6.15275219112716e-07
NM_008225.2	1400.96	2.77414	0.549258	5.0507	4.40187321905892e-07	3.49900472625037e-05
NM_008230.6	369.339	3.40659	0.71709	4.75058	2.02836700712224e-06	0.000130597
NM_008320.4	2909.94	4.26729	0.438161	9.73907	2.05420453600066e-22	4.72046865079606e-19
NM_008326.2	4254.25	5.9209	0.539166	10.9816	4.68553331621734e-28	2.96096421001709e-24
NM_008329.2	3861.46	9.32962	0.980268	9.51742	1.77540042202964e-21	3.45212955137341e-18
NM_008330.2	7513.91	7.14081	1.54487	4.62227	3.79569283011458e-06	0.00022184
NM_008331.3	14409.2	4.58091	0.705737	6.49096	8.52904276496435e-11	2.08302298059311e-08
NM_008337.4	318.147	5.82021	0.955646	6.09034	1.12669221735764e-09	2.00563116368012e-07
NM_008348.3	1493.13	2.96648	0.510091	5.81559	6.04206682812604e-09	8.12384809829553e-07
NM_008350.4	156.952	8.19151	1.74224	4.70171	2.57992098907426e-06	0.000162022
NM_008353.2	192.307	9.74181	1.62852	5.98202	2.20393826103779e-09	3.53714599323065e-07
NM_008361.4	1404.82	9.10881	0.990959	9.19191	3.85911746412343e-20	5.57421952567886e-17
NM_008367.3	240.293	5.71667	1.01153	5.65152	1.59035512063641e-08	1.89177419114762e-06
NM_008368.4	297.438	5.11684	0.674943	7.58114	3.42525805540402e-14	1.81015158995169e-11
NM_008372.4	242.451	9.47201	1.6868	5.61537	1.96138345346775e-08	2.25871846218821e-06
NM_008390.2	6013.74	5.32257	0.50538	10.5318	6.16311199013529e-26	2.22554376186635e-22
NM_008392.1	2419.83	11.4336	1.59513	7.16781	7.62043079618971e-13	2.96346829924131e-10
NM_008394.3	1156.09	1.92813	0.280812	6.86628	6.58992672633924e-12	2.13560093365436e-09
NM_008404.5	1355.39	2.72607	0.52416	5.20083	1.98396369369714e-07	1.69998787347218e-05
NM_008437.1	317.249	3.45263	0.791549	4.36187	1.28957608990277e-05	0.000586282
NM_008462.5	213.707	6.6426	1.34735	4.93011	8.21813125193784e-07	6.04756368910797e-05
NM_008481.2	51.6322	20.7527	3.87916	5.34978	8.80620431470665e-08	8.36837705131569e-06
NM_008491.1	1014.52	4.23372	0.806744	5.24791	1.53830622765607e-07	1.37888424360199e-05
NM_008533.2	499.385	3.44453	0.471334	7.30804	2.71061223564672e-13	1.16131357265356e-10
NM_008534.3	290.779	3.42713	0.808661	4.23803	2.25489459015935e-05	0.000954742
NM_008568.3	333.641	2.0013	0.266066	7.52184	5.40109346254636e-14	2.67698313724541e-11
NM_008599.4	1982.12	7.01234	0.704402	9.95503	2.39744198708761e-23	6.73348220317856e-20
NM_008620.4	1457.02	12.5737	1.56559	8.03132	9.64291270241011e-16	7.16908017162269e-13
NM_008625.2	242.936	1.62454	0.295848	5.49113	3.99362539898577e-08	4.18007726802745e-06
NM_008770.3	2414.51	1.05982	0.196976	5.38044	7.43028059440158e-08	7.19612711589985e-06
NM_008798.3	103.489	6.0883	1.21997	4.99053	6.02134923928145e-07	4.5638577330116e-05
NM_008840.3	44.8512	8.14439	1.84781	4.40758	1.04532468677732e-05	0.000491594
NM_008842.4	1206.35	2.98008	0.493855	6.03433	1.59623580923868e-09	2.74081028920788e-07
NM_008871.2	1125.78	3.51199	0.647594	5.42314	5.85614464506312e-08	5.80504691237581e-06
NM_008873.3	738.285	3.19038	0.677967	4.7058	2.52871986774279e-06	0.000159401
NM_008879.4	702.098	11.748	1.87745	6.25744	3.91360032380202e-10	8.24383601540879e-08
NM_008880.3	1091.64	2.64781	0.512944	5.16198	2.44357297042213e-07	2.06235111051236e-05
NM_008987.3	2783.15	5.89566	0.606266	9.72455	2.36958106153881e-22	5.20844219852586e-19
NM_009008.3	829.18	3.06102	0.578663	5.28982	1.22439448022441e-07	1.11731521566326e-05
NM_009022.4	2488.91	2.9662	0.58297	5.08809	3.61693246847282e-07	2.93505651594933e-05
NM_009099.2	2585.69	4.61749	0.77946	5.92396	3.14271348461964e-09	4.68672213023439e-07
NM_009137.2	124.107	6.18465	1.0314	5.99635	2.01803518077643e-09	3.30507956073064e-07
NM_009140.2	170.868	9.36942	1.63329	5.73653	9.66366956920118e-09	1.23059651151377e-06
NM_009141.3	312.844	2.59352	0.461369	5.62136	1.8946285738792e-08	2.19685659523998e-06
NM_009163.4	1202.02	1.3972	0.256921	5.43826	5.38035187134958e-08	5.41840017641589e-06
NM_009192.3	163.324	2.18061	0.448388	4.86323	1.15487145117086e-06	8.09771514756487e-05
NM_009196.4	2136.06	1.25727	0.294231	4.27306	1.92807863261633e-05	0.000834538
NM_009252.2	10680.1	4.15564	0.621381	6.68774	2.26640914492007e-11	6.54733224693909e-09
NM_009277.4	1344.61	3.50561	0.451821	7.75885	8.57042721724896e-15	5.03811567404676e-12
NM_009282.4	883.706	1.23096	0.185698	6.6288	3.3843260062902e-11	9.24835682421627e-09
NM_009318.2	3430.17	2.75642	0.564044	4.88688	1.02445556616589e-06	7.25369063690709e-05
NM_009369.5	3261.26	3.50032	0.69584	5.03035	4.89587870899832e-07	3.82591812684614e-05
NM_009373.3	7764.12	3.84273	0.623453	6.16363	7.10956839703434e-10	1.34113518773161e-07
NM_009396.2	842.508	4.49539	0.655085	6.8623	6.77603381952892e-12	2.18192604933939e-09
NM_009397.3	450.644	2.37474	0.526299	4.51215	6.41726555397496e-06	0.00034222
NM_009425.2	830.952	4.52823	0.588551	7.69386	1.42766769529326e-14	8.01952670395011e-12
NM_009448.4	832	3.26197	0.713992	4.56864	4.90903825003896e-06	0.000272721
NM_009484.3	48.2475	20.7616	4.40842	4.70954	2.48275609146886e-06	0.000157091
NM_009546.2	1938	2.48153	0.499722	4.96582	6.84109316455809e-07	5.08605095491521e-05
NM_009598.3	22.0777	-7.5868	1.77938	-4.26374	2.01031324023969e-05	0.000866423
NM_009621.5	1432.85	2.39378	0.361203	6.62726	3.41980267002497e-11	9.29506042919959e-09
NM_009653.3	53.8017	7.80884	1.73905	4.49028	7.1130379246133e-06	0.000368442
NM_009688.3	1461.25	-0.63258	0.130148	-4.86045	1.17116814568646e-06	8.17795657530095e-05
NM_009735.3	30442.5	2.8797	0.572405	5.03088	4.88222726563524e-07	3.82591812684614e-05
NM_009742.3	163.554	6.14554	1.16478	5.27614	1.31936888848465e-07	1.19749899743881e-05
NM_009763.3	231.262	5.52197	1.24864	4.42239	9.76161249655386e-06	0.000466445
NM_009775.4	3302.85	4.55152	0.722271	6.30168	2.94441179396205e-10	6.44392806250006e-08
NM_009776.3	3248.08	3.42005	0.577558	5.92157	3.18890069929018e-09	4.72770893995938e-07
NM_009777.3	3770.78	1.39938	0.234349	5.97134	2.3530786401297e-09	3.74087706452067e-07
NM_009778.3	1277.24	6.42333	0.687257	9.34633	9.07384896334605e-21	1.56544288378253e-17
NM_009780.2	4992.55	2.47623	0.401115	6.17336	6.68519313983137e-10	1.28018916357642e-07
NM_009822.3	24.0624	20.2207	4.40896	4.58627	4.5123408796357e-06	0.000255741
NM_009824.2	24.8409	19.507	3.62009	5.38856	7.10259643914183e-08	6.90522621116952e-06
NM_009841.4	946.461	3.27748	0.546245	6.00002	1.97290217107549e-09	3.27016620520398e-07
NM_009843.4	145.471	9.54956	1.77769	5.37188	7.79184534547122e-08	7.47470097609673e-06
NM_009850.2	121.596	7.63208	1.74037	4.38531	1.15820049085259e-05	0.000534241
NM_009856.3	555.045	1.35891	0.301693	4.50429	6.65937259918853e-06	0.000349963
NM_009858.3	70.4559	8.28717	1.68061	4.93106	8.17835626672631e-07	6.02706707090887e-05
NM_009862.2	51.2725	7.5804	1.6093	4.71038	2.47256066964146e-06	0.000156642
NM_009883.4	416.781	2.8943	0.62301	4.64568	3.38959916528693e-06	0.000202002
NM_009888.3	1732.31	1.84073	0.321869	5.71888	1.07229089037321e-08	1.34515300155875e-06
NM_009890.2	657.409	4.72314	0.551911	8.55778	1.15060524915509e-17	1.09752544096294e-14
NM_009896.2	1257.84	7.70315	0.912374	8.44298	3.09354378793412e-17	2.74375624910543e-14
NM_009912.4	1086.35	4.94927	0.849697	5.82474	5.72005619573371e-09	7.75274640684498e-07
NM_009917.5	1345.69	2.94012	0.51534	5.70521	1.16202713431217e-08	1.44339758661306e-06
NM_009930.2	661.484	2.8647	0.625943	4.57661	4.72579887638489e-06	0.000264284
NM_009971.1	79.77	7.99695	1.8764	4.26187	2.02724926929552e-05	0.000872235
NM_009977.3	199.592	4.75125	0.82628	5.75017	8.91559318821307e-09	1.14981585109722e-06
NM_010101.4	3122.82	3.76116	0.555314	6.77303	1.26110813600092e-11	3.91136943653537e-09
NM_010128.4	973.579	3.29717	0.598662	5.50756	3.63842576590641e-08	3.85641068373924e-06
NM_010156.3	4575.57	3.47355	0.464205	7.4828	7.27557866634583e-14	3.50301789978203e-11
NM_010177.4	56.1392	8.02117	1.58871	5.04885	4.44476434380219e-07	3.52755198431585e-05
NM_010185.4	2194.75	2.70705	0.628066	4.31014	1.63151528141992e-05	0.000715983
NM_010186.5	3637.75	3.95384	0.612628	6.4539	1.09010452408872e-10	2.5803297551606e-08
NM_010187.2	2097.95	3.60684	0.537798	6.70669	1.99086151723143e-11	5.92047082374323e-09
NM_010188.5	1635.45	2.0162	0.456014	4.42134	9.80893454759162e-06	0.000467821
NM_010194.2	245.192	10.5426	1.57559	6.69121	2.21335939518914e-11	6.43082667952798e-09
NM_010208.4	411.214	4.33309	0.848909	5.10431	3.32009257299708e-07	2.7247935069459e-05
NM_010227.3	1784.25	3.21357	0.60321	5.32745	9.96034896114892e-08	9.34221598758597e-06
NM_010260.1	27789.2	6.91579	0.611435	11.3108	1.16083392377733e-29	1.17371918033126e-25
NM_010277.3	55747.4	2.66661	0.37451	7.12027	1.07716826562004e-12	4.09445426078353e-10
NM_010370.3	997.291	8.25755	1.13689	7.26329	3.77800286629344e-13	1.57848706533442e-10
NM_010378.3	1953.33	3.58561	0.440684	8.13647	4.06970382252721e-16	3.11733146587671e-13
NM_010380.3	21406.3	2.91691	0.603559	4.83285	1.34592295915858e-06	9.27018190739268e-05
NM_010382.2	1282	2.58954	0.502767	5.15058	2.59679561826145e-07	2.18074754952172e-05
NM_010386.4	380.826	3.60052	0.751078	4.7938	1.63649566715477e-06	0.000109003
NM_010387.3	452.134	3.03392	0.572533	5.29911	1.16370570574894e-07	1.06940029492559e-05
NM_010394.4	547.058	6.02014	1.26879	4.74481	2.08706828661782e-06	0.000133559
NM_010398.3	8083.97	3.84756	0.656824	5.85783	4.68966493150708e-09	6.58572251700945e-07
NM_010407.4	534.17	3.0206	0.607714	4.97043	6.68037025726833e-07	4.98121118519469e-05
NM_010422.2	4078.62	0.613392	0.097708	6.2778	3.4338785663183e-10	7.29410634118578e-08
NM_010442.2	6798.08	4.37279	0.595619	7.3416	2.11061088265835e-13	9.19844251489594e-11
NM_010493.3	1138.1	4.13304	0.525899	7.859	3.87198813433148e-15	2.57563631751484e-12
NM_010501.2	23325.2	3.8997	0.670637	5.81492	6.06646447190337e-09	8.13501621689853e-07
NM_010545.3	2889.79	3.90515	0.424674	9.19565	3.72746727281221e-20	5.54241494050062e-17
NM_010553.4	95.3823	9.08613	1.57751	5.75979	8.42194569137762e-09	1.08892957654116e-06
NM_010554.4	284.259	3.87686	0.533974	7.26039	3.85966311443056e-13	1.59273437909406e-10
NM_010555.5	108.221	8.07621	1.85501	4.35373	1.33842772318829e-05	0.000604145
NM_010577.4	615.005	2.58334	0.551197	4.68679	2.77522027287948e-06	0.000171517
NM_010583.3	111.173	5.38372	0.948995	5.67307	1.40260025125993e-08	1.70453018515495e-06
NM_010696.4	715.332	2.8698	0.516028	5.56133	2.6773132192814e-08	2.96823617984147e-06
NM_010724.2	4950.22	4.27013	0.585961	7.28738	3.16035333156918e-13	1.33143052231233e-10
NM_010745.2	1569.05	2.48819	0.457321	5.4408	5.3041856073635e-08	5.35235735289944e-06
NM_010796.3	58.7964	8.53279	1.79157	4.76274	1.90982599938922e-06	0.000123784
NM_010809.2	695.284	8.72706	1.34439	6.49145	8.50130129419617e-11	2.08302298059311e-08
NM_010819.4	414.697	9.90472	1.81141	5.46796	4.55249442334203e-08	4.6683844943622e-06
NM_010833.2	4213.91	2.57964	0.489835	5.26635	1.39164834553816e-07	1.26083838904448e-05
NM_010851.3	1580.23	2.83949	0.505224	5.62026	1.90672511332104e-08	2.20582352640607e-06
NM_010913.2	110.916	9.45415	1.70547	5.54343	2.96605617659729e-08	3.2443987500726e-06
NM_010927.4	252.865	9.81751	1.63837	5.99223	2.06978536421485e-09	3.35378202204749e-07
NM_011019.3	2887.78	4.21917	0.486836	8.6665	4.45589828495794e-18	4.59730485298059e-15
NM_011095.2	774.657	4.55714	0.805253	5.65927	1.52020540254177e-08	1.8168790573404e-06
NM_011113.4	466.265	5.52185	1.14801	4.80991	1.5099700009694e-06	0.000102054
NM_011150.3	7999.87	3.02458	0.50276	6.01596	1.78826873623526e-09	3.01353086534578e-07
NM_011163.4	2318.45	2.52072	0.390446	6.45602	1.07495676578611e-10	2.56341694784514e-08
NM_011171.2	138.844	3.21922	0.725425	4.4377	9.09243445032792e-06	0.00044284
NM_011173.3	727.892	2.52059	0.514924	4.89507	9.82709376108236e-07	7.00717524811733e-05
NM_011193.3	167.809	9.16303	1.66241	5.51188	3.55011631590232e-08	3.78641625211902e-06
NM_011210.4	234.563	5.49276	0.982298	5.59175	2.24794555262179e-08	2.54239121728847e-06
NM_011249.2	289.924	3.0094	0.380607	7.90686	2.6396054433141e-15	1.85340629426034e-12
NM_011311.2	633.934	4.63495	0.777609	5.96052	2.51438332304071e-09	3.9140183304708e-07
NM_011315.3	773.13	7.68245	1.2322	6.23475	4.52495281207009e-10	9.22415279895981e-08
NM_011330.3	123.985	7.30883	1.653	4.42155	9.79949582817968e-06	0.000467813
NM_011331.3	1882.06	6.39288	0.575361	11.1111	1.10821758845815e-28	8.00370574064307e-25
NM_011333.3	5420.95	8.77024	0.779579	11.25	2.31700936224514e-29	1.95227347180505e-25
NM_011337.2	687.184	5.42708	0.685749	7.91409	2.49064020283526e-15	1.77344106273713e-12
NM_011346.2	1154.08	11.6567	1.64804	7.0731	1.51513149175856e-12	5.63216710043043e-10
NM_011347.2	114.474	6.53532	1.12583	5.80489	6.44099202370844e-09	8.52419769001519e-07
NM_011390.2	386.129	2.2509	0.509378	4.41892	9.91954485776042e-06	0.000471162
NM_011407.2	966.251	5.47545	0.776913	7.04769	1.81907356505955e-12	6.7126470132544e-10
NM_011408.1	3471.21	5.25619	0.63616	8.26237	1.42810062831666e-16	1.18356766007457e-13
NM_011410.3	1104.11	11.305	1.85532	6.09328	1.10619873182032e-09	1.99017355470379e-07
NM_011426.3	485.045	4.78038	0.723074	6.61119	3.81235394779066e-11	1.01438712542398e-08
NM_011487.5	86.3467	7.85469	1.625	4.83365	1.34050902000318e-06	9.24548888216378e-05
NM_011518.2	60.72	19.1757	4.40908	4.34914	1.36670973172089e-05	0.000615263
NM_011530.3	3139.85	3.02394	0.489113	6.18249	6.30970607827813e-10	1.22217314477912e-07
NM_011577.2	784.961	2.31709	0.463765	4.99624	5.8457923409587e-07	4.45752687476873e-05
NM_011579.3	9315.57	6.15399	0.629416	9.7773	1.40913596699025e-22	3.56194344055959e-19
NM_011593.2	1147.5	5.73226	0.867554	6.60739	3.91163055477772e-11	1.03535331254863e-08
NM_011609.4	2261.07	2.3388	0.464727	5.03264	4.83778376411137e-07	3.80364165154977e-05
NM_011611.2	447.276	9.76029	1.64626	5.92877	3.05210463444859e-09	4.57860978618839e-07
NM_011682.4	343.24	3.53077	0.589102	5.99347	2.05403811941231e-09	3.33896775327619e-07
NM_011691.4	918.686	2.49434	0.535827	4.65512	3.23792394851593e-06	0.000195571
NM_011701.4	17517	2.50521	0.589856	4.24715	2.16508578881898e-05	0.00092301
NM_011723.3	734.04	7.86259	1.05929	7.42251	1.14925449192378e-13	5.37968155918579e-11
NM_011756.4	1446.42	3.67101	0.55364	6.63068	3.34145351052224e-11	9.18082512089411e-09
NM_011808.3	343.982	4.69015	0.615205	7.62372	2.46470981646888e-14	1.33060407815988e-11
NM_011843.2	848.911	2.41729	0.541913	4.46067	8.17050269440321e-06	0.000413473
NM_011852.3	852.563	5.7501	1.02233	5.62448	1.86063843390249e-08	2.16252349664533e-06
NM_011905.3	938.826	3.40676	0.576809	5.90622	3.50042415207377e-09	5.1145648268234e-07
NM_011909.2	5653.67	5.70885	0.754794	7.56346	3.92494201270933e-14	2.0247494229849e-11
NM_012057.4	890.141	3.06351	0.66264	4.62318	3.77893062506005e-06	0.000221116
NM_013486.2	179.002	4.93559	0.968673	5.09521	3.48349561402381e-07	2.8313202695655e-05
NM_013532.3	649.226	9.658	2.20894	4.37222	1.22987323607432e-05	0.000562172
NM_013538.5	49.4951	3.16268	0.725207	4.36107	1.29428533528029e-05	0.000587894
NM_013542.3	2164.48	10.1338	1.23569	8.2009	2.38602950613927e-16	1.9146939949662e-13
NM_013545.3	1475.36	2.91964	0.602685	4.84438	1.27007042510078e-06	8.80773804402883e-05
NM_013566.2	399.34	3.88877	0.74024	5.25339	1.49322305773713e-07	1.34563086780571e-05
NM_013585.2	1539.65	4.87872	0.783568	6.22629	4.77607322358627e-10	9.5815230880319e-08
NM_013590.4	687.155	3.38571	0.740455	4.57247	4.82000109351168e-06	0.000268661
NM_013652.2	1275.6	9.58569	1.23123	7.78548	6.94478234214453e-15	4.28162769886728e-12
NM_013653.3	1211.81	6.66815	0.947774	7.03559	1.98419991748435e-12	7.21663502362742e-10
NM_013654.3	2579.22	8.75343	0.941722	9.29514	1.47019332087994e-20	2.39760075280921e-17
NM_013683.2	5604.89	5.25265	0.560005	9.37964	6.61969493786322e-21	1.19520956279884e-17
NM_013693.3	194.209	9.58226	1.60741	5.96132	2.5021563952204e-09	3.9140183304708e-07
NM_013706.2	1789.27	4.71289	0.717709	6.56657	5.14863399647642e-11	1.32800608006054e-08
NM_013820.3	498.964	3.17482	0.560474	5.66453	1.47431908143848e-08	1.77885921627977e-06
NM_015744.4	4275.68	0.648265	0.136679	4.74297	2.10607989811413e-06	0.000134605
NM_015783.3	13326.4	4.95643	0.746843	6.63651	3.21191909681235e-11	8.92189944721694e-09
NM_015784.3	444.967	4.66533	1.01238	4.60829	4.05996015825304e-06	0.000233505
NM_015811.2	324.121	6.1634	0.991162	6.21836	5.02375504611103e-10	9.99905261244658e-08
NM_016671.3	31.8195	7.84528	1.84313	4.25651	2.07644089813804e-05	0.000889614
NM_016715.4	194.158	8.52813	1.74243	4.89437	9.86187766795013e-07	7.02207359863688e-05
NM_016740.3	1532.17	3.00988	0.666616	4.51517	6.32665880653179e-06	0.00033846
NM_016767.2	132.241	4.5656	1.03534	4.40976	1.03486491260943e-05	0.000487902
NM_016846.4	1119.71	1.75354	0.374606	4.68103	2.8543084292141e-06	0.000175975
NM_016907.3	152.742	2.69265	0.558489	4.82131	1.42621541679356e-06	9.69117209623634e-05
NM_017372.3	9597.76	3.52593	0.630009	5.59664	2.18548289232718e-08	2.48844791940542e-06
NM_018729.2	87.1341	7.42977	1.69031	4.39551	1.10510522794172e-05	0.000515393
NM_018734.4	3150.75	4.85467	0.50469	9.6191	6.64084210433838e-22	1.39886571910344e-18
NM_018738.4	13339.6	5.78739	0.549391	10.5342	6.00950758666311e-26	2.22554376186635e-22
NM_018851.4	3024.13	3.22672	0.564357	5.71752	1.08089051755999e-08	1.35258465631795e-06
NM_018857.2	46.7368	8.36254	1.67225	5.00079	5.70962822011233e-07	4.38012526051258e-05
NM_019388.3	942.035	2.89334	0.517112	5.59519	2.20384541533825e-08	2.50371696567248e-06
NM_019408.3	189.035	1.9166	0.449911	4.25996	2.0446382020218e-05	0.000878222
NM_019440.3	5621.77	4.96125	0.5085	9.75663	1.72810247082876e-22	4.16020097203563e-19
NM_019456.2	345.654	1.91106	0.376183	5.08015	3.77138268310407e-07	3.05059602470922e-05
NM_019549.2	3035.25	1.8935	0.378432	5.00354	5.62861224889881e-07	4.3245363562778e-05
NM_019655.3	806.024	5.47074	1.2121	4.51344	6.37850875487656e-06	0.000340873
NM_019670.2	46.9569	21.0429	4.40823	4.77354	1.8101681662796e-06	0.000118387
NM_019925.4	126.593	8.81756	1.57861	5.58565	2.32824323793742e-08	2.60407824986563e-06
NM_019948.2	469.704	8.0216	1.35996	5.89839	3.6705887556157e-09	5.31709497249719e-07
NM_019949.2	4184.83	3.44743	0.600125	5.74452	9.21841317422778e-09	1.18283471579463e-06
NM_019963.2	4440.62	2.77195	0.420426	6.59319	4.30469738332006e-11	1.12758536898314e-08
NM_020001.2	362.612	6.2704	1.17898	5.3185	1.0462780625144e-07	9.75914897609138e-06
NM_020557.4	7334.85	2.7214	0.452142	6.01889	1.75615601826643e-09	2.96931329443008e-07
NM_020581.2	1603.73	2.59402	0.591749	4.38364	1.16710471925358e-05	0.000536879
NM_020583.5	842.769	5.6493	1.18519	4.76657	1.87390166996478e-06	0.000121924
NM_021274.2	22398.4	9.57408	0.579535	16.5203	2.62255313464766e-61	1.32583173722113e-56
NM_021334.3	208.786	3.87399	0.665086	5.82479	5.71837559200766e-09	7.75274640684498e-07
NM_021384.4	10356.1	6.08819	0.59574	10.2195	1.62110329850167e-24	5.12217982848451e-21
NM_021394.2	3435.5	8.44772	0.819432	10.3092	6.40096296113994e-25	2.1573378833362e-21
NM_021396.2	98.1223	5.83043	1.31713	4.42663	9.5717349293359e-06	0.000459107
NM_021718.2	828.335	7.20386	0.881776	8.16971	3.09134422156309e-16	2.40435241724803e-13
NM_021792.5	3811.34	10.0387	1.18471	8.47357	2.37983664933738e-17	2.18750257831366e-14
NM_021887.2	293.229	3.47414	0.772918	4.49483	6.96253817908546e-06	0.000362877
NM_021893.3	2614.77	13.429	1.52894	8.78324	1.58832862114464e-18	1.8546721148408e-15
NM_023044.2	2004.74	4.21543	0.54764	7.69744	1.38823928340736e-14	7.88566707557967e-12
NM_023065.3	1490.9	3.46	0.661159	5.23324	1.66564942001634e-07	1.46957951882943e-05
NM_023137.3	402.684	7.08246	1.42468	4.97126	6.6520731055968e-07	4.97478632919299e-05
NM_023141.2	3693.78	2.77251	0.523499	5.29612	1.18291030027465e-07	1.0833701128693e-05
NM_023143.3	1219.13	4.17339	0.643345	6.48703	8.75475135609931e-11	2.12786757119039e-08
NM_023258.4	588.738	2.57501	0.556609	4.62623	3.72373401099338e-06	0.000218645
NM_023525.2	595.832	0.867604	0.193845	4.47576	7.61410214814822e-06	0.000389212
NM_023738.4	1598.5	3.02111	0.561596	5.37951	7.46904932355559e-08	7.21984299335282e-06
NM_024253.4	242.147	7.17711	1.31125	5.47347	4.41309886547108e-08	4.55314720701817e-06
NM_024444.2	249.497	9.01844	1.78451	5.05374	4.33243335022841e-07	3.4492309924535e-05
NM_024495.5	543.847	2.61694	0.595768	4.39256	1.12024717516443e-05	0.000521493
NM_025378.2	13356.8	3.82155	0.730757	5.22957	1.69900619759266e-07	1.49120240137668e-05
NM_025545.4	45.4076	20.5031	3.54212	5.78837	7.10714840314423e-09	9.33251655898588e-07
NM_025806.2	959.1	5.12099	0.784293	6.52944	6.60179271262879e-11	1.66046582381566e-08
NM_025858.3	1877.17	2.57834	0.579823	4.44677	8.71723833526921e-06	0.000431636
NM_025972.4	1383.21	1.18745	0.273553	4.34083	1.41945483272949e-05	0.000634488
NM_025992.2	3708.74	3.2807	0.48519	6.76167	1.36409577245263e-11	4.20499157172821e-09
NM_026515.2	137.296	3.30421	0.734527	4.49842	6.84599366259031e-06	0.00035791
NM_026640.2	556.312	2.7688	0.593793	4.6629	3.11778932596354e-06	0.000189447
NM_026835.2	2709.94	4.70727	0.769835	6.11465	9.67707188269379e-10	1.77255206170139e-07
NM_027182.2	24.0057	7.22529	1.69901	4.25263	2.1127045211686e-05	0.000903133
NM_027209.3	1455.17	4.53479	0.755077	6.00573	1.90467211364723e-09	3.17791084836421e-07
NM_027320.4	2162.63	3.63281	0.661239	5.49395	3.93039046773962e-08	4.13099563610346e-06
NM_027769.3	814.621	1.04023	0.24225	4.29405	1.75445025132276e-05	0.000767268
NM_027835.3	3726.35	3.29404	0.481132	6.84643	7.57160343988454e-12	2.42267349305926e-09
NM_027871.2	51.2301	7.69007	1.57093	4.89522	9.81952223227739e-07	7.00717524811733e-05
NM_028035.4	258.301	5.03482	0.648482	7.764	8.22915989953314e-15	4.95268069905831e-12
NM_028460.2	37.566	20.2742	4.40887	4.5985	4.25552857963389e-06	0.000242546
NM_028595.4	2405.88	4.5143	0.719812	6.2715	3.57587297852357e-10	7.56394386733302e-08
NM_028608.3	122.302	8.711	1.70231	5.11716	3.10173151781312e-07	2.56339784096931e-05
NM_028749.1	265.089	0.845706	0.175702	4.8133	1.48458848794448e-06	0.000100608
NM_028784.3	480.048	2.06393	0.487361	4.2349	2.28649348897709e-05	0.000966502
NM_028864.2	369.787	3.8594	0.756324	5.10284	3.34599007062286e-07	2.7371606475783e-05
NM_028967.2	246.043	9.86865	1.69167	5.83367	5.42203906705979e-09	7.46896961948795e-07
NM_029000.3	356.413	2.22755	0.507302	4.39098	1.1284170550858e-05	0.000524813
NM_029005.3	374.985	9.89514	1.6857	5.87003	4.35711800101524e-09	6.17014287230603e-07
NM_029010.2	44.9945	9.16219	2.02506	4.5244	6.0567799577996e-06	0.000325399
NM_029075.1	218.823	9.54259	1.71664	5.55888	2.71513422418871e-08	3.00358010292911e-06
NM_029077.4	437.791	10.5058	1.58788	6.61622	3.68498223837722e-11	9.85684005614606e-09
NM_029084.3	455.697	4.98712	0.695532	7.17022	7.48773361676772e-13	2.9344369999666e-10
NM_029495.2	1295.74	4.0488	0.694715	5.828	5.60955140694649e-09	7.68538946824336e-07
NM_029499.3	3334.92	12.5406	1.66824	7.51728	5.59260466087699e-14	2.74499154010327e-11
NM_029509.4	224.601	4.92778	1.02055	4.82853	1.37543025415373e-06	9.39660493226237e-05
NM_029803.3	5782.58	3.83935	0.831556	4.61707	3.89200260903912e-06	0.000225642
NM_030150.2	1173.05	4.69617	0.646869	7.25985	3.87511282026644e-13	1.59273437909406e-10
NM_030194.1	698.273	6.13227	1.04881	5.84687	5.00917266640258e-09	6.99554486602161e-07
NM_030255.3	425.917	5.10278	0.649466	7.85688	3.93807307262132e-15	2.58557511930352e-12
NM_030256.3	41.3446	19.8307	4.40936	4.49741	6.87873430061873e-06	0.00035925
NM_030599.4	84.7003	8.59716	1.59109	5.4033	6.54273552312124e-08	6.41023244905803e-06
NM_030701.3	625.263	7.43183	0.86258	8.61581	6.94464945301966e-18	6.88405398230214e-15
NM_030720.2	142.223	5.73682	0.931131	6.16112	7.22309182539458e-10	1.35245706382527e-07
NM_031167.5	371.312	8.48031	1.72591	4.91352	8.94568653868654e-07	6.50718248868054e-05
NM_031168.2	781.007	9.6365	1.57657	6.11232	9.81920202824411e-10	1.79209299111148e-07
NM_031178.2	498.131	3.31191	0.607099	5.4553	4.88902456845231e-08	4.96314532245194e-06
NM_031195.2	502.093	6.60227	0.960918	6.8708	6.38431466984816e-12	2.08231631054306e-09
NM_031247.3	204.88	4.56906	0.836847	5.45984	4.7655127014501e-08	4.86209101791442e-06
NM_031376.4	1602.43	3.09468	0.392368	7.88718	3.09091178083884e-15	2.14056226137407e-12
NM_033075.3	540.777	2.3616	0.55013	4.29281	1.7642332921203e-05	0.00077088
NM_033374.3	457.206	2.31144	0.481541	4.80008	1.58601829406456e-06	0.000106341
NM_033601.3	551.911	6.49128	0.738926	8.78475	1.56719202315939e-18	1.8546721148408e-15
NM_053109.3	1269.91	2.99622	0.595882	5.02821	4.95071430359323e-07	3.86239755583574e-05
NM_054037.2	37.4304	8.30352	1.73791	4.77788	1.77151440447098e-06	0.000116613
NM_054052.3	90.6543	21.8746	3.81994	5.72642	1.02570009305522e-08	1.29336308385935e-06
NM_054098.3	442.692	5.34208	0.834053	6.40497	1.50399374613202e-10	3.44047076179658e-08
NM_080638.3	1982.18	2.75686	0.634781	4.34301	1.40541863013218e-05	0.00063019
NM_133187.3	51.934	-7.57936	1.32944	-5.70116	1.18994044939006e-08	1.47444704458124e-06
NM_133211.4	84.8332	4.91699	0.940696	5.22697	1.72311071656658e-07	1.5071256449139e-05
NM_133238.5	128.584	4.03939	0.679693	5.94296	2.79917476644768e-09	4.26241808186032e-07
NM_133662.2	895.402	2.99025	0.589652	5.07122	3.95281923393367e-07	3.17198057732566e-05
NM_133717.3	44.9352	20.7211	4.40843	4.70033	2.59745393692229e-06	0.000162921
NM_133809.1	188.464	4.11766	0.791258	5.20394	1.95104728436678e-07	1.6746213151301e-05
NM_133871.3	1930.34	5.97766	1.25351	4.76875	1.8537367949564e-06	0.000120923
NM_133990.5	1151.59	2.0788	0.423198	4.91212	9.00946063492918e-07	6.53476732279548e-05
NM_133997.3	90.9313	4.31538	0.842084	5.12465	2.98097987584327e-07	2.48435405909295e-05
NM_134125.4	51.562	8.31582	1.72325	4.82567	1.39536290877019e-06	9.51991522980797e-05
NM_134136.4	268.77	5.71272	1.246	4.58483	4.54349250379362e-06	0.000256644
NM_138952.4	349.917	3.87757	0.562716	6.89082	5.54731960101315e-12	1.85724994986238e-09
NM_139142.2	860.572	1.91125	0.373432	5.11808	3.086645698793e-07	2.55812087381115e-05
NM_139198.3	6500.67	7.32274	0.840454	8.71285	2.96334741605162e-18	3.18748997060616e-15
NM_139294.5	824.522	-1.25579	0.282947	-4.43825	9.06941775873616e-06	0.000442572
NM_144539.5	265.9	9.85624	1.75647	5.6114	2.00694724997208e-08	2.29550267471354e-06
NM_144559.2	1597.54	6.24148	0.70774	8.81888	1.15605249184427e-18	1.42546911524847e-15
NM_144818.3	63.0434	2.63658	0.558772	4.71852	2.37563371120139e-06	0.00015088
NM_144938.2	119.798	9.40489	1.62439	5.78981	7.04649274829897e-09	9.27696460651704e-07
NM_145149.4	58.2866	19.482	3.4117	5.71035	1.12743385649244e-08	1.40734366950557e-06
NM_145226.2	1327.38	6.93582	0.763696	9.08191	1.06684161358372e-19	1.49817160485347e-16
NM_145227.3	568.066	4.16468	0.857406	4.8573	1.18998214495874e-06	8.29786859839851e-05
NM_145391.2	816.32	2.30116	0.53469	4.30373	1.67942772118447e-05	0.000735732
NM_145495.3	36.5684	20.4821	4.40865	4.64588	3.38627673491484e-06	0.000202002
NM_145563.2	126.665	2.22643	0.403057	5.52385	3.31657958448022e-08	3.55232374774148e-06
NM_145619.3	543.438	3.49683	0.669614	5.22216	1.76844497076431e-07	1.54208440073836e-05
NM_146003.2	204.691	11.1328	2.47971	4.48955	7.13751411704321e-06	0.000369332
NM_146023.4	165.816	9.61301	1.48956	6.4536	1.09225708160295e-10	2.5803297551606e-08
NM_153408.2	434.676	3.16286	0.696751	4.53944	5.64049127409646e-06	0.000305387
NM_153564.2	5012.29	5.31679	0.468941	11.3379	8.52093275313552e-30	1.07693938833692e-25
NM_170730.2	888.769	-1.60841	0.378707	-4.24712	2.1653440393814e-05	0.00092301
NM_172294.1	605.056	1.88416	0.384053	4.90599	9.29586716434298e-07	6.70403087722339e-05
NM_172435.4	247.813	5.4167	1.02162	5.30208	1.14491690171683e-07	1.05815857342403e-05
NM_172488.2	385.289	2.07988	0.346133	6.00891	1.86777091190322e-09	3.12666087586977e-07
NM_172498.3	233.828	9.1918	1.7268	5.32301	1.02062174690395e-07	9.5550985953202e-06
NM_172545.4	386.02	2.31069	0.419721	5.50531	3.6852597025846e-08	3.89766326912478e-06
NM_172570.5	217.598	3.13352	0.721495	4.34309	1.40494706937133e-05	0.00063019
NM_172597.3	134.086	-10.9031	2.18714	-4.98509	6.19322782842177e-07	4.67311392337108e-05
NM_172603.3	767.665	7.37404	1.10047	6.70079	2.0729179401609e-11	6.10921192183662e-09
NM_172604.3	722.699	1.18578	0.192356	6.1645	7.07078706554626e-10	1.33881513145577e-07
NM_172626.2	112.904	9.57784	1.53296	6.24793	4.15924450984026e-10	8.59697829499648e-08
NM_172631.4	71.7067	9.31694	1.93749	4.80877	1.51859352275786e-06	0.000102363
NM_172648.3	3519.76	12.9586	1.62157	7.99142	1.33387875871876e-15	9.77307835464159e-13
NM_172689.3	3094.38	3.10787	0.468397	6.63513	3.24223995374471e-11	8.95690933669747e-09
NM_172715.3	61.6093	8.34204	1.74955	4.7681	1.85972113542989e-06	0.000121157
NM_172729.3	440.782	2.5232	0.566348	4.45521	8.3810609372595e-06	0.00042112
NM_172767.3	2822.21	2.00448	0.433915	4.61954	3.84595796637455e-06	0.000224259
NM_172768.2	185.34	2.0631	0.402091	5.13092	2.88330473591557e-07	2.40934662684647e-05
NM_172777.4	3798.27	4.85825	0.656437	7.40093	1.35234903645996e-13	6.15927977821921e-11
NM_172796.2	199.128	10.291	1.63493	6.29443	3.08538443267605e-10	6.63751531889097e-08
NM_172845.3	672.108	0.971564	0.163702	5.93496	2.93922400522553e-09	4.44887633485559e-07
NM_172893.3	3724.44	2.7082	0.471857	5.73946	9.49775875643576e-09	1.21252321699901e-06
NM_173027.2	129.882	2.60825	0.565408	4.61304	3.96819243727762e-06	0.000229271
NM_173398.3	353.994	4.05798	0.699246	5.80337	6.49936799981293e-09	8.57899606346065e-07
NM_173434.1	195.781	4.29168	0.871741	4.92311	8.51780565745484e-07	6.24083572482072e-05
NM_173743.4	192.863	9.02203	1.64533	5.48343	4.17166580479343e-08	4.33056601152632e-06
NM_173786.1	132.021	7.60139	1.626	4.6749	2.9410027871975e-06	0.000180747
NM_174990.4	330.37	6.84927	1.07864	6.34989	2.15465522924718e-10	4.86288371047282e-08
NM_175026.3	3723.65	6.38174	0.754336	8.46007	2.67210761537028e-17	2.41229286598293e-14
NM_175291.4	278.891	10.9595	2.58496	4.23974	2.23783777965241e-05	0.00094911
NM_175449.4	884.169	5.33078	0.812764	6.55884	5.42290081682318e-11	1.38461995350755e-08
NM_175628.3	2066.99	3.41085	0.456955	7.46429	8.37494514803652e-14	3.95696590615875e-11
NM_177055.3	39.0631	7.55984	1.69659	4.45591	8.35385878428077e-06	0.000420228
NM_177083.4	299.238	4.62124	0.850623	5.43277	5.54852945586478e-08	5.5545724087375e-06
NM_177568.2	26.0954	19.1925	4.41059	4.35145	1.3524057831883e-05	0.000609366
NM_177686.4	187.851	3.68206	0.820401	4.48812	7.1856036996453e-06	0.00037106
NM_177861.5	200.557	6.2493	1.11	5.62998	1.80234394718446e-08	2.11409508700488e-06
NM_178087.4	661.627	3.87453	0.499923	7.75025	9.17125652822058e-15	5.32934337682979e-12
NM_178440.4	429.328	10.506	1.59668	6.57987	4.70866279463044e-11	1.22704354423991e-08
NM_178598.2	2106.57	3.13763	0.538116	5.83076	5.51764090370953e-09	7.58000912736509e-07
NM_178796.6	178.571	8.62232	1.78429	4.83235	1.34933684016918e-06	9.2810508781977e-05
NM_181072.3	640.443	0.818048	0.171708	4.76419	1.89618231957757e-06	0.000123215
NM_181545.4	1533.38	7.10363	0.896117	7.92712	2.24281194123342e-15	1.61979082412937e-12
NM_181546.3	31.2885	19.8899	4.40934	4.51087	6.45620567328029e-06	0.000343934
NM_181754.4	125.787	7.84732	1.67968	4.67191	2.98407760667211e-06	0.000183083
NM_182806.2	114.618	8.71337	1.62149	5.3737	7.71390918413352e-08	7.4140053004538e-06
NM_183020.2	39.4709	20.939	3.78725	5.52881	3.22401830348816e-08	3.47118804665239e-06
NM_183162.2	1202.04	4.34469	0.709281	6.12549	9.04036734822553e-10	1.66801376383044e-07
NM_183201.4	3445.89	4.85438	0.952536	5.09627	3.46418340883865e-07	2.8292696645208e-05
NM_194336.2	14303.5	5.52192	0.542998	10.1693	2.7180695126115e-24	8.08305907118083e-21
NM_198095.3	7616.02	4.54108	0.740145	6.13538	8.49545313579908e-10	1.5732147739206e-07
NM_199015.4	2224.96	6.28471	0.824416	7.62323	2.47407345162752e-14	1.33060407815988e-11
NM_199146.2	764.059	4.04483	0.773418	5.22981	1.696875780248e-07	1.49120240137668e-05
NM_201373.4	514.117	2.03184	0.348712	5.82669	5.6537965869417e-09	7.70425030870183e-07
NM_207105.3	1904.52	3.63222	0.502734	7.22494	5.01313894941855e-13	2.02751391670284e-10
NM_213659.3	4793.65	1.50103	0.312266	4.8069	1.53291270793499e-06	0.000103054
NR_001463.3	5599.88	27.9808	3.48391	8.03143	9.63429986556726e-16	7.16908017162269e-13
NR_003363.2	983.279	2.31102	0.413364	5.59076	2.26082167721374e-08	2.54556436284055e-06
NR_003507.1	464.819	4.67678	0.676164	6.91664	4.6247887564961e-12	1.5664730154035e-09
NR_003508.1	1212.96	3.66718	0.607752	6.03402	1.5993255569505e-09	2.74081028920788e-07
NR_003520.1	3970.58	6.57065	0.688617	9.5418	1.40367785262108e-21	2.83851735357035e-18
NR_015514.2	33.3076	7.30314	1.64046	4.45187	8.51254226749504e-06	0.000425249
NR_015519.1	280.778	3.84151	0.846606	4.53754	5.69130665701199e-06	0.000307644
NR_027373.1	20.2374	19.1519	4.41074	4.34211	1.41122484870336e-05	0.000631926
NR_028447.1	25.5199	19.9314	4.4093	4.5203	6.1753172155026e-06	0.000331415
NR_030671.1	548.356	1.63534	0.36261	4.50991	6.48549588771108e-06	0.000345131
NR_030675.1	59.1763	3.38095	0.671975	5.03136	4.87010545199935e-07	3.82310840257495e-05
NR_038116.1	742.815	8.19049	1.31097	6.24767	4.16627372618759e-10	8.59697829499648e-08
NR_040274.1	21.6338	7.08426	1.6541	4.28286	1.84509552710319e-05	0.000802053
NR_040453.1	153.216	4.45143	0.969685	4.5906	4.41974006048538e-06	0.000251056
NR_040456.1	167.338	9.29613	1.74683	5.32172	1.02791216105549e-07	9.60556364180409e-06
NR_051981.1	475.066	5.14536	0.905504	5.68232	1.32882980690052e-08	1.62660994885849e-06
NR_073013.1	28.5709	7.22126	1.67303	4.31627	1.58689685877852e-05	0.000700049
NR_102366.1	1252.44	4.71681	0.735527	6.41283	1.42843630435735e-10	3.28248169849027e-08
NR_126529.1	183.614	9.38612	1.75671	5.343	9.14188731687215e-08	8.65483358248074e-06
NR_130973.1	365.613	3.35646	0.628463	5.34074	9.25675605647051e-08	8.74720191467041e-06
NR_132129.1	255.164	4.9178	0.684473	7.18479	6.73091144534884e-13	2.67937974897331e-10
NR_151497.1	545.501	4.07775	0.533614	7.64175	2.14283731034434e-14	1.17751239374411e-11
NR_151608.1	322.36	3.24069	0.645357	5.02155	5.12567508515253e-07	3.98046857035155e-05
NR_151711.1	37.4295	20.1973	4.40895	4.58098	4.62801615603973e-06	0.000260255
NR_151826.1	139.791	10.096	2.00703	5.03033	4.89638814769945e-07	3.82591812684614e-05
NR_152142.1	46.3408	8.7914	1.64197	5.35418	8.59472804013497e-08	8.18279615949197e-06
NR_153114.1	37.0956	7.92107	1.59395	4.96948	6.71335123679662e-07	4.9984311012703e-05
NR_153360.1	80.4172	-8.64221	1.56118	-5.5357	3.09988012586368e-08	3.35576958807363e-06
NR_157110.1	43.726	9.38438	1.96578	4.77386	1.80730208070031e-06	0.000118353
NR_160872.1	35.5545	20.2814	4.40886	4.60015	4.22180341816575e-06	0.000240895
NR_160907.1	483.426	4.10045	0.877139	4.6748	2.94244038003417e-06	0.000180747
NR_163968.1	246.22	7.6197	1.72083	4.42793	9.51433066115524e-06	0.000457657
NR_166779.1	912.458	-0.598211	0.110392	-5.41898	5.99395802008968e-08	5.91844819737566e-06
NR_168021.1	442.284	4.59226	0.88922	5.16437	2.4124979058995e-07	2.03952895706938e-05
XM_006495654.5	57.8238	21.5532	3.34474	6.4439	1.16438429242774e-10	2.72525221776316e-08
XM_006495674.5	242.603	3.46821	0.691921	5.01244	5.37442021865891e-07	4.15449257116668e-05
XM_006495699.4	1218.56	1.5924	0.324079	4.91362	8.94099284245815e-07	6.50718248868054e-05
XM_006496646.5	642.006	2.07336	0.408423	5.07649	3.84464762831278e-07	3.09500256129542e-05
XM_006496669.4	210.999	8.84626	1.74666	5.06467	4.09114128644968e-07	3.27777571690117e-05
XM_006496671.5	254.582	5.43193	0.911118	5.96183	2.49435559250373e-09	3.9140183304708e-07
XM_006496715.4	52.2778	8.81139	1.98614	4.43643	9.14634745958072e-06	0.000444251
XM_006496794.5	121.341	19.6532	3.15514	6.22894	4.69612938716106e-10	9.45867813418038e-08
XM_006497009.4	38.8577	7.47828	1.76857	4.22842	2.35335426747996e-05	0.000992275
XM_006497984.5	42.2868	8.18618	1.69226	4.83743	1.31527323728803e-06	9.10871760425976e-05
XM_006498012.5	429.604	4.26845	0.63568	6.71478	1.88356307917616e-11	5.66806734927088e-09
XM_006499557.2	405.086	2.42356	0.546919	4.4313	9.36666089953849e-06	0.000453349
XM_006500376.4	28.676	20.0793	4.40903	4.55414	5.25997198367133e-06	0.000289296
XM_006500789.4	26.3377	7.95628	1.8104	4.39477	1.10887570645889e-05	0.000516675
XM_006501101.4	488.988	2.50258	0.588488	4.25257	2.11335448591011e-05	0.000903133
XM_006501208.4	31.8965	19.3423	4.41021	4.38579	1.1556686595197e-05	0.000533809
XM_006501263.1	36.5585	-9.74957	2.30131	-4.23653	2.26999876557825e-05	0.000960333
XM_006501555.5	88.6704	8.42682	1.80631	4.66522	3.08287098774636e-06	0.000188003
XM_006501719.3	105.939	9.53759	1.58402	6.02115	1.73183924344081e-09	2.93802459570973e-07
XM_006501867.4	102.345	6.18183	0.975732	6.33559	2.36440802396797e-10	5.26575540315863e-08
XM_006502709.3	61.1553	20.0281	4.40912	4.54243	5.56105373909279e-06	0.000302952
XM_006502804.3	79.7173	21.7171	4.40789	4.92687	8.3558810995299e-07	6.1399937352723e-05
XM_006503329.4	27.2589	7.48784	1.5938	4.69812	2.62568420497551e-06	0.000164284
XM_006503347.5	40.4712	20.1952	3.6431	5.54341	2.96641865056344e-08	3.2443987500726e-06
XM_006503582.4	57.5462	21.5855	4.40795	4.89694	9.73427481385272e-07	6.97234423355276e-05
XM_006503638.4	214.608	-11.1216	1.47529	-7.53859	4.75067775116438e-14	2.42596478495066e-11
XM_006503660.5	24.9444	19.0474	4.41097	4.3182	1.57305183640586e-05	0.000696372
XM_006504030.4	29.6319	19.335	4.41024	4.38412	1.16454173662721e-05	0.000536188
XM_006505181.4	83.7993	21.9668	4.4078	4.98362	6.24068075211377e-07	4.7019018691969e-05
XM_006505232.5	824.655	11.9048	1.58155	7.52727	5.181300095861e-14	2.5934715479827e-11
XM_006505646.3	46.6354	7.11669	1.65101	4.31051	1.62878259055571e-05	0.000715405
XM_006505870.2	215.136	-9.81302	1.69814	-5.77868	7.5288456338969e-09	9.82607186265652e-07
XM_006506008.5	548.23	-1.55379	0.358675	-4.33202	1.47747911735292e-05	0.000657517
XM_006506388.5	95.4629	20.3363	4.40875	4.6127	3.97465384039224e-06	0.000229382
XM_006506485.5	73.7745	7.78138	1.73792	4.47741	7.55540522816763e-06	0.000386603
XM_006506541.3	439.653	10.6441	1.63194	6.52235	6.921623626605e-11	1.73229050714364e-08
XM_006506545.5	126.185	7.44491	1.34661	5.52865	3.22709599827242e-08	3.47118804665239e-06
XM_006506898.3	81.1072	10.1172	2.25261	4.49133	7.07781362432235e-06	0.000367371
XM_006507162.4	51.6828	7.69753	1.72396	4.46502	8.00601309907281e-06	0.000405962
XM_006507521.2	93.3576	-8.47705	1.38992	-6.09895	1.06766186726852e-09	1.92770163213428e-07
XM_006507547.5	39.7696	7.70305	1.73461	4.4408	8.96263895228394e-06	0.000439255
XM_006507548.4	176.073	9.60974	1.71902	5.59024	2.2676145385478e-08	2.54753895547297e-06
XM_006507893.4	27.5124	20.3278	4.40883	4.6107	4.01318702489659e-06	0.000231342
XM_006508166.3	60.4156	-9.5497	1.43499	-6.65487	2.83557446579844e-11	8.09900944171978e-09
XM_006508191.5	36.3088	7.4974	1.73676	4.31688	1.58248170470462e-05	0.000698711
XM_006508379.3	113.802	8.01217	1.80384	4.44172	8.92441996988682e-06	0.000438033
XM_006509000.2	26.8225	19.8095	4.40947	4.49249	7.03950154420423e-06	0.000365757
XM_006509298.3	96.6551	21.6959	3.83956	5.65061	1.5987729659287e-08	1.89287979607788e-06
XM_006509856.5	44.1229	20.2228	4.40891	4.5868	4.50097218356095e-06	0.000255383
XM_006510049.3	30.2868	7.63725	1.73219	4.40902	1.03840523422452e-05	0.000488795
XM_006510215.5	22.1924	-7.67676	1.71277	-4.48208	7.39191078543312e-06	0.000379491
XM_006510267.3	45.227	-8.20717	1.88279	-4.35905	1.30627614476744e-05	0.000591994
XM_006510559.5	75.8122	6.73389	1.06044	6.35009	2.15191835532576e-10	4.86288371047282e-08
XM_006510860.3	58.1489	7.66107	1.76545	4.33944	1.42848329099623e-05	0.000637396
XM_006511053.5	26.323	19.8103	4.40948	4.49267	7.03364541179637e-06	0.000365757
XM_006511091.3	25.9592	-7.57579	1.76801	-4.28491	1.82811213427385e-05	0.000796726
XM_006511719.4	451.611	5.1801	0.920993	5.62447	1.86074121459939e-08	2.16252349664533e-06
XM_006512044.5	144.209	9.38415	1.56988	5.97762	2.264249654439e-09	3.62244117975202e-07
XM_006512428.3	240.232	9.55867	1.66855	5.72872	1.0119141578304e-08	1.28213835210817e-06
XM_006512702.4	149.223	9.5222	1.90525	4.99787	5.79669493464386e-07	4.42676604865438e-05
XM_006512710.5	106.229	9.1587	1.66997	5.48435	4.14999723692369e-08	4.31693642618677e-06
XM_006512887.4	81.3002	8.16245	1.63433	4.99437	5.90293847181254e-07	4.49432310907354e-05
XM_006513370.4	146.97	7.27491	1.64596	4.41987	9.87618864130981e-06	0.000469834
XM_006513376.5	4832.83	4.18954	0.630242	6.64752	2.98073876072611e-11	8.39975027582612e-09
XM_006514808.4	47.4794	21.247	4.40812	4.81997	1.43581067212376e-06	9.74327631264656e-05
XM_006515024.5	30.4353	20.0671	4.40911	4.55129	5.33187238212872e-06	0.000291724
XM_006515097.3	41.4463	20.5162	4.40863	4.65364	3.26118128982854e-06	0.000196325
XM_006515347.5	131.786	4.61383	0.865947	5.32808	9.92577423152071e-08	9.32709138056746e-06
XM_006515586.3	23.5264	19.2061	4.4105	4.35463	1.33291475559102e-05	0.000602194
XM_006515736.4	38.1907	20.4718	4.40869	4.64351	3.42536899729516e-06	0.000203251
XM_006516012.4	99.8109	21.3192	3.5031	6.08582	1.15894736173402e-09	2.04148375862241e-07
XM_006516234.3	58.3297	-9.73781	2.09987	-4.63735	3.52908144165658e-06	0.000208426
XM_006516544.4	382.553	1.4121	0.321229	4.39594	1.10296465100173e-05	0.00051487
XM_006516769.4	28.2596	19.8514	3.67368	5.40367	6.52900116298772e-08	6.40919716106494e-06
XM_006517257.3	58.5546	21.4492	3.44076	6.23386	4.55066244439506e-10	9.23930682234508e-08
XM_006517597.3	24.5781	7.84432	1.76518	4.44392	8.83352355015499e-06	0.000435687
XM_006517680.5	24.9213	19.5412	4.40992	4.4312	9.37097073989225e-06	0.000453349
XM_006517769.4	39.9455	20.5018	4.40866	4.65035	3.31374558613077e-06	0.000198726
XM_006518625.5	21.9093	19.4542	4.41009	4.41128	1.02759592803101e-05	0.000485071
XM_006518849.4	59.4945	8.41999	1.65528	5.08674	3.6427920905627e-07	2.9513037522179e-05
XM_006518927.4	1310.44	5.91839	1.11693	5.29882	1.16554161310256e-07	1.06940029492559e-05
XM_006518928.5	687.112	4.60694	0.783794	5.87774	4.15900882064884e-09	5.93951104316107e-07
XM_006519091.5	36.2688	19.7188	4.40958	4.4718	7.75621606775947e-06	0.00039488
XM_006519115.5	184.675	10.766	1.54781	6.95562	3.5101470076654e-12	1.21544850666113e-09
XM_006519268.5	76.8397	21.9029	3.36341	6.51213	7.40921529629502e-11	1.83614156521664e-08
XM_006519278.5	151.291	9.78531	1.59919	6.11893	9.42040231376123e-10	1.73181250535345e-07
XM_006519279.5	59.1813	8.86773	1.90229	4.66161	3.13752402722481e-06	0.000190189
XM_006519287.4	43.5079	8.61019	1.70631	5.04609	4.50940088145165e-07	3.57324077683054e-05
XM_006520238.4	70.1158	21.947	3.5149	6.244	4.26528594090145e-10	8.76550937976719e-08
XM_006520372.5	43.426	20.7036	4.40847	4.69632	2.64889189512525e-06	0.000165327
XM_006520477.4	135.786	9.14125	1.80047	5.07715	3.83137139577676e-07	3.08923414535079e-05
XM_006520526.5	48.579	-10.1611	2.07502	-4.89688	9.73687079198546e-07	6.97234423355276e-05
XM_006520836.4	19.7439	19.257	4.41051	4.36615	1.26455650793232e-05	0.000576462
XM_006520880.3	145.743	8.03376	1.63922	4.90096	9.5371246062836e-07	6.84871213736744e-05
XM_006521091.4	24.2319	19.8454	4.40943	4.50067	6.77399444058708e-06	0.000354513
XM_006521123.5	138.296	9.90661	1.62711	6.08846	1.14005127635419e-09	2.02229095705566e-07
XM_006521659.4	38.7102	20.3855	4.40875	4.62388	3.76635296443047e-06	0.000220635
XM_006522128.4	89.336	8.04216	1.61044	4.99375	5.92180623056539e-07	4.49808050618427e-05
XM_006522315.5	53.4571	8.17033	1.8481	4.42093	9.82771296986065e-06	0.000468275
XM_006522392.5	111.531	4.67934	1.00535	4.65444	3.24869068179016e-06	0.000195988
XM_006522524.5	123.926	9.12798	1.98579	4.59664	4.29353154885702e-06	0.000244436
XM_006522772.1	100.584	9.81429	1.61098	6.09213	1.11415550355291e-09	1.99738054901126e-07
XM_006522977.4	41.3332	20.2865	4.40885	4.60133	4.19803693228785e-06	0.00023981
XM_006522980.5	113.565	8.57512	1.63961	5.22998	1.69525580980903e-07	1.49120240137668e-05
XM_006522992.4	54.9641	21.0742	4.4082	4.78069	1.74698754773156e-06	0.00011528
XM_006523056.3	519.679	1.29759	0.2946	4.40458	1.05991106274217e-05	0.000497528
XM_006523582.4	1070.25	8.43577	1.14235	7.38458	1.52935007424378e-13	6.78213096521002e-11
XM_006523657.3	102.79	2.84117	0.451269	6.29597	3.05488127612134e-10	6.62830570447701e-08
XM_006523678.5	687.283	11.4508	1.64793	6.94859	3.68951547176592e-12	1.2688670386063e-09
XM_006523730.4	526.2	4.59728	0.77769	5.91145	3.39107768910546e-09	5.012746566454e-07
XM_006523863.5	929.297	3.24226	0.613958	5.28092	1.28539877094383e-07	1.17087089846965e-05
XM_006523976.4	160.161	9.90222	1.75966	5.62735	1.82995033422442e-08	2.14150785061842e-06
XM_006524181.1	140.894	10.0015	2.219	4.50719	6.56921320908281e-06	0.00034789
XM_006524267.4	17.3662	19.5635	4.40993	4.43625	9.15411158356973e-06	0.000444251
XM_006525647.4	18.8056	7.59075	1.70831	4.44343	8.85345488574235e-06	0.000435819
XM_006525925.5	438.751	6.6358	0.959494	6.91594	4.64782815370439e-12	1.5664730154035e-09
XM_006525926.4	1252.69	2.68774	0.44016	6.10629	1.01976181930955e-09	1.84781572670948e-07
XM_006526314.2	188.201	10.7891	1.66541	6.47834	9.27344880202756e-11	2.24315408701676e-08
XM_006526561.5	118.12	10.1809	1.6043	6.346	2.20986977257519e-10	4.9653318378906e-08
XM_006526813.5	64.2372	21.304	3.90415	5.45676	4.84894948292621e-08	4.93236702433268e-06
XM_006527381.5	87.0093	8.43631	1.66618	5.06326	4.12143260855816e-07	3.29682002414015e-05
XM_006527565.4	875.175	5.02179	0.698805	7.18625	6.65939143404109e-13	2.67194868212657e-10
XM_006529065.4	221.907	11.0428	2.50911	4.40108	1.07713800894812e-05	0.00050421
XM_006529262.5	1483.65	3.76711	0.709138	5.31225	1.08282223859659e-07	1.00628820353401e-05
XM_006529282.5	203.122	9.75821	1.97673	4.93655	7.95176186574442e-07	5.8756730605889e-05
XM_006530235.5	39.5693	20.3881	3.59194	5.67607	1.37825458220952e-08	1.6789797687615e-06
XM_006530314.5	9981.1	4.7863	0.558476	8.57029	1.03229050637912e-17	1.00360474134609e-14
XM_006530330.5	1690.75	6.59491	1.08914	6.05513	1.4030155509938e-09	2.42909079385246e-07
XM_006530385.5	49.6526	-8.42849	1.66552	-5.06056	4.18016139772388e-07	3.33851594726588e-05
XM_006530877.3	91.317	8.88057	1.58486	5.60339	2.10204361136866e-08	2.39884457726281e-06
XM_006530890.5	27.2905	7.91297	1.68041	4.70894	2.49013375124791e-06	0.000157361
XM_006530956.2	40.0424	20.5658	4.40858	4.66495	3.08698992011304e-06	0.000188027
XM_006531162.3	661.503	12.0841	1.53349	7.88015	3.26977605617704e-15	2.20404704693374e-12
XM_006531165.3	472.156	5.42447	1.03405	5.24586	1.5555319531181e-07	1.38939784257748e-05
XM_006531417.4	61.5944	20.7196	4.40844	4.69998	2.60188887203538e-06	0.000162997
XM_006531437.5	40.7997	8.31979	1.58716	5.24194	1.58894997408185e-07	1.41424940034697e-05
XM_006531863.4	21.4906	7.78514	1.79775	4.33049	1.48776013000129e-05	0.00066151
XM_006532659.4	1092.54	11.867	1.80769	6.56469	5.21421741911166e-11	1.33809523666594e-08
XM_006532660.4	1152.37	11.9011	1.82143	6.5339	6.40792105448803e-11	1.61976224454821e-08
XM_006532661.4	333.572	21.5581	3.25715	6.61869	3.6238723781762e-11	9.74493979142008e-09
XM_006532663.4	713.374	9.71382	1.66791	5.82394	5.74760632058563e-09	7.7692576881606e-07
XM_006533154.4	112.305	7.35181	1.63765	4.48925	7.14735695346985e-06	0.000369463
XM_006533227.5	137.596	9.59301	2.13781	4.48731	7.2129290447362e-06	0.000372091
XM_006533235.5	1375.26	3.63087	0.546239	6.64703	2.99071318296648e-11	8.39975027582612e-09
XM_006533243.4	51.4237	9.61863	2.14055	4.49353	7.00534191102398e-06	0.000364732
XM_006533548.3	59.6497	4.7298	0.949718	4.98021	6.35140602789225e-07	4.76402569347319e-05
XM_006533569.5	219.998	4.10937	0.65943	6.2317	4.61396380884463e-10	9.33035761424561e-08
XM_006533570.5	627.265	3.53588	0.73227	4.82865	1.37459550465171e-06	9.39660493226237e-05
XM_006533580.3	125.587	10.0808	1.65017	6.10892	1.00304880667518e-09	1.82406951156344e-07
XM_006533604.5	517.734	1.37036	0.276237	4.96081	7.01984110488471e-07	5.20363734688338e-05
XM_006533812.5	33.5377	18.8342	4.40874	4.27202	1.93709859431888e-05	0.000836311
XM_006534513.3	39.8135	20.9182	4.40832	4.74517	2.08333789471768e-06	0.000133489
XM_006534689.5	85.9448	8.44198	1.80801	4.6692	3.0237031101276e-06	0.000184841
XM_006534690.5	90.9495	9.01667	1.51204	5.96324	2.4728762174606e-09	3.89643480524942e-07
XM_006534925.5	55.1696	5.49605	1.24044	4.43072	9.39200906622613e-06	0.000453499
XM_006535685.4	44.7271	20.0761	3.54803	5.65836	1.52826728257077e-08	1.82220642618785e-06
XM_006536214.1	761.716	4.51346	0.733852	6.15037	7.73041414474505e-10	1.44210733242652e-07
XM_006537770.4	507.084	11.2599	2.53727	4.4378	9.08813548841957e-06	0.00044284
XM_006537867.4	48.4831	20.9849	3.39517	6.18081	6.37730059908286e-10	1.2305512663612e-07
XM_006537943.5	19.9325	19.3356	4.41035	4.38414	1.16445869864419e-05	0.000536188
XM_006537980.4	54.8453	8.05025	1.68588	4.7751	1.79619057654978e-06	0.000117999
XM_006538333.4	15.6656	19.764	4.40962	4.48202	7.39389435778823e-06	0.000379491
XM_006538359.3	17.631	-6.53985	1.48399	-4.40693	1.04845163750094e-05	0.000492607
XM_006538362.1	40.3422	20.0482	3.85718	5.19764	2.01831636439098e-07	1.7235808074626e-05
XM_006538544.5	111.926	8.65611	1.72273	5.02464	5.04376504288458e-07	3.92519122403485e-05
XM_006538804.3	198.206	11.4699	2.66346	4.30639	1.65942703496632e-05	0.0007276
XM_006538850.5	781.766	1.2045	0.233764	5.15264	2.56848044568065e-07	2.16055788571357e-05
XM_006539634.4	48.2747	6.8078	1.5927	4.27437	1.91682018424595e-05	0.000831088
XM_006540103.5	43.2449	19.5878	4.40979	4.44189	8.91710502639259e-06	0.000438033
XM_006540904.4	24.5476	19.348	4.41029	4.38702	1.14914626252431e-05	0.000532006
XM_006541028.5	131.771	7.98171	1.83909	4.34003	1.42464410679482e-05	0.000636245
XM_011238423.4	117.848	22.1834	3.27115	6.78153	1.18907333860336e-11	3.71071621191932e-09
XM_011238762.3	692.03	11.6451	1.55112	7.50757	6.02337369587652e-14	2.92799670379844e-11
XM_011238876.4	408.195	5.4159	1.20325	4.50105	6.76191785642462e-06	0.000354513
XM_011239052.4	116.77	8.6414	1.65713	5.21467	1.84149438548229e-07	1.59960049240648e-05
XM_011239317.4	467.024	-2.34255	0.531237	-4.40962	1.03554332602171e-05	0.000487902
XM_011240067.1	40.5882	-5.96385	1.1638	-5.12448	2.98355494181765e-07	2.48435405909295e-05
XM_011240466.4	78.6159	20.8222	3.55	5.8654	4.4806414589413e-09	6.30971668403279e-07
XM_011241369.4	65.9403	7.84173	1.64796	4.75844	1.95095017882523e-06	0.000126126
XM_011242353.4	111.62	8.7204	1.80313	4.83625	1.32312023650227e-06	9.15052579430537e-05
XM_011242378.4	21.9215	18.8486	4.41155	4.27257	1.93236049651774e-05	0.000835676
XM_011242705.2	76.8164	21.6329	4.40792	4.90773	9.21372139751206e-07	6.65428121787461e-05
XM_011243064.4	163.78	9.02659	1.73237	5.21056	1.8827119201787e-07	1.62701711324161e-05
XM_011243155.4	36.88	8.00914	1.74463	4.59075	4.41648787804102e-06	0.000251056
XM_011243278.4	39.6915	19.6689	4.40966	4.46041	8.18015972500837e-06	0.000413548
XM_011243282.4	27.3841	19.6446	4.40969	4.45488	8.39400094620435e-06	0.00042112
XM_011243447.3	115.987	10.3574	2.42072	4.27863	1.88046380388686e-05	0.000816024
XM_011243755.4	69.1229	19.8733	4.40931	4.50711	6.57174439746133e-06	0.00034789
XM_011243888.2	31.4183	20.182	4.40897	4.57749	4.70579461257987e-06	0.000263749
XM_011244046.4	1454.56	3.96874	0.54884	7.23114	4.78965682840929e-13	1.95275081419542e-10
XM_011244410.3	59.0435	20.0373	3.38057	5.92722	3.08115410516646e-09	4.60851318895534e-07
XM_011244628.2	38.4315	19.6213	3.92495	4.99912	5.75929500694083e-07	4.40485868496057e-05
XM_011244688.3	257.584	6.21569	1.199	5.18406	2.17109210258717e-07	1.84160337661568e-05
XM_011245023.4	46.6582	7.72999	1.69742	4.55396	5.26461654556823e-06	0.000289296
XM_011245029.4	160.577	22.06	4.40776	5.00481	5.59167023820587e-07	4.30269237279296e-05
XM_011245053.4	68.9873	9.43186	2.12481	4.43892	9.04108204314676e-06	0.000442042
XM_011245390.4	1163.92	10.8754	1.86301	5.83757	5.29665440693158e-09	7.33622913814866e-07
XM_011246928.4	1299.38	5.31898	0.901294	5.90149	3.60227626666504e-09	5.23557865287638e-07
XM_011246929.4	342.038	5.43853	1.05716	5.14447	2.68284063241488e-07	2.24554649290951e-05
XM_011247151.3	2436.9	4.15833	0.740913	5.61244	1.99491557457601e-08	2.28691512182971e-06
XM_011247610.2	40.428	-23.8398	3.78454	-6.29927	2.99051842904366e-10	6.51662324053027e-08
XM_011247790.4	63.1629	19.9701	3.42716	5.82701	5.64299180238937e-09	7.70425030870183e-07
XM_011247899.3	217.902	6.43469	1.13563	5.6662	1.46000939188803e-08	1.76580800973443e-06
XM_011248185.4	52.6934	8.02118	1.83341	4.375	1.21430510452438e-05	0.000557071
XM_011248449.4	28.8503	19.5926	4.40981	4.44297	8.87248513112191e-06	0.000436331
XM_011248764.3	335.248	4.93286	1.12792	4.37341	1.2232291126617e-05	0.000560148
XM_011249593.1	39.0224	7.87002	1.82192	4.31963	1.56293700213477e-05	0.000693011
XM_011249839.4	20.4233	19.6565	4.40974	4.45752	8.29148013071199e-06	0.000417506
XM_011250066.4	45.1388	7.26745	1.64717	4.41209	1.02378510672612e-05	0.00048462
XM_011250230.4	777.801	4.73175	0.735069	6.43715	1.21734287990674e-10	2.83607231768135e-08
XM_011250244.2	336.836	10.5401	1.66354	6.33595	2.35876374624035e-10	5.26575540315863e-08
XM_011250811.3	63.3286	21.8038	4.40787	4.94657	7.55325484782454e-07	5.59084624936705e-05
XM_017312356.1	1608.45	3.79024	0.887428	4.27104	1.94562100898887e-05	0.000839257
XM_017312672.2	44.4371	19.5761	3.82564	5.11707	3.10315394851789e-07	2.56339784096931e-05
XM_017312698.3	33.1573	8.15201	1.78148	4.57597	4.74020722229174e-06	0.000264797
XM_017312746.2	42.5459	20.6849	4.40848	4.69208	2.70438239732723e-06	0.000167755
XM_017313160.2	91.4563	8.49183	1.86699	4.54841	5.40519963385739e-06	0.000295097
XM_017313270.3	64.4355	21.8434	3.64052	6.00008	1.97216205118374e-09	3.27016620520398e-07
XM_017313884.1	74.5223	5.99489	1.11495	5.37681	7.58151558006992e-08	7.3006384790559e-06
XM_017313929.1	25.0926	-8.26965	1.58162	-5.2286	1.7079541942882e-07	1.49645796000416e-05
XM_017314111.1	56.1598	20.941	4.40828	4.75037	2.03044656638901e-06	0.000130597
XM_017314279.3	22.1386	20.2161	4.40898	4.58522	4.53518081346121e-06	0.000256461
XM_017315461.2	336.159	7.31191	0.937938	7.79573	6.40368774005477e-15	3.99677078640085e-12
XM_017315489.3	31.9151	20.2994	4.40885	4.60423	4.13986425386221e-06	0.000237022
XM_017316073.3	94.2313	9.41958	1.73817	5.41926	5.98452482451346e-08	5.91844819737566e-06
XM_017316183.1	68.9662	9.27833	1.73588	5.34504	9.03989579937928e-08	8.57433268550881e-06
XM_017316515.3	34.7571	19.6424	4.40971	4.45435	8.41468836507611e-06	0.000421193
XM_017316865.2	171.932	6.95501	1.18742	5.85724	4.7063528095289e-09	6.59084948159926e-07
XM_017317858.2	94.0177	6.33787	1.39801	4.53349	5.80183397236669e-06	0.000313033
XM_017318088.2	42.7829	20.3476	4.40878	4.61524	3.92646804648182e-06	0.00022712
XM_017318211.3	55.6017	21.5472	4.40796	4.88825	1.01738131659602e-06	7.21370441241402e-05
XM_017318389.3	35.8448	20.2428	3.55595	5.69265	1.250817923279e-08	1.53763791236224e-06
XM_017319205.3	270.894	7.63221	1.28867	5.92255	3.16987196496829e-09	4.7133199173227e-07
XM_017319752.3	38.6857	8.86629	1.63376	5.42692	5.73345286024976e-08	5.70580136515604e-06
XM_017320588.3	41.9434	19.7478	3.82323	5.16521	2.40174269737815e-07	2.03383755554359e-05
XM_017320683.2	183.464	7.31477	1.08278	6.75553	1.42316459980428e-11	4.33422206886178e-09
XM_017321896.1	1176.21	9.14927	0.979176	9.34385	9.28954337127405e-21	1.56544288378253e-17
XM_017321917.1	36.5074	20.4048	4.40874	4.62827	3.6874025595815e-06	0.000216764
XM_017322083.3	39.9123	19.5317	4.40989	4.42906	9.46466500103034e-06	0.000455701
XM_017322126.2	78.3629	7.34163	1.51356	4.85058	1.23100585857022e-06	8.54855785439799e-05
XM_017322335.1	93.7788	20.0168	4.40911	4.53988	5.62851011254411e-06	0.00030531
XM_030241949.2	109.152	9.64666	1.71318	5.63084	1.79329645077391e-08	2.10837446671802e-06
XM_030242209.2	30.6645	8.50141	1.69717	5.00916	5.46685529745915e-07	4.21949419180225e-05
XM_030242549.2	79.7807	22.1162	4.40776	5.01756	5.23316286835522e-07	4.05770780382973e-05
XM_030243034.1	26.4857	19.5321	4.40992	4.42913	9.46149985046878e-06	0.000455701
XM_030243083.2	332.574	2.06859	0.479443	4.31457	1.59911995785356e-05	0.000704212
XM_030243437.1	45.8589	20.7353	3.66333	5.66023	1.51168025886834e-08	1.81097145704002e-06
XM_030243464.2	34.9195	20.5182	3.51015	5.84538	5.05408717842662e-09	7.03882582108424e-07
XM_030243627.2	49.9047	-8.83391	1.82674	-4.8359	1.32547052732147e-06	9.15425717332469e-05
XM_030244008.2	138.817	22.7325	4.40761	5.15755	2.50195848526724e-07	2.10810852037809e-05
XM_030244083.2	62.8506	8.63277	1.52775	5.65064	1.59850329125758e-08	1.89287979607788e-06
XM_030244343.2	30.1888	20.0509	4.40913	4.54758	5.42651810120843e-06	0.000295941
XM_030244465.1	24.8801	20.1681	4.40902	4.57429	4.77840418080756e-06	0.000266636
XM_030244482.2	28.8554	8.30314	1.72151	4.82317	1.41295321074396e-06	9.62693390419957e-05
XM_030244904.1	109.585	1.91349	0.412321	4.64076	3.47125546284782e-06	0.000205491
XM_030245243.1	27.8478	20.1311	4.40894	4.56597	4.97179525366608e-06	0.000275316
XM_030245276.2	77.8349	8.7298	1.67458	5.21313	1.85682809289673e-07	1.61015341743386e-05
XM_030245463.1	73.0372	20.1963	3.36666	5.99892	1.98633419185665e-09	3.28167075389911e-07
XM_030245596.2	408.456	6.29247	0.859974	7.31704	2.53500975703205e-13	1.09536254928851e-10
XM_030245772.2	40.649	7.38592	1.58416	4.66235	3.12624097587237e-06	0.000189732
XM_030245828.2	34.7591	-8.811	1.48532	-5.93206	2.99161956359578e-09	4.51466647873388e-07
XM_030245848.2	51.958	21.2986	4.40809	4.83171	1.35364565696206e-06	9.29803752550498e-05
XM_030246345.2	35.5869	20.3898	4.40875	4.62485	3.74871578552233e-06	0.000219857
XM_030246349.1	68.6001	8.64162	1.95391	4.42274	9.74549444194986e-06	0.000466445
XM_030246646.2	50.9914	20.2454	3.93135	5.14974	2.60850841684811e-07	2.18695096208551e-05
XM_030246682.2	564.948	2.42786	0.495046	4.90432	9.37522928390052e-07	6.75163413743007e-05
XM_030246864.1	37.8069	20.6302	4.40848	4.67966	2.87353362248598e-06	0.000176945
XM_030247277.2	589.229	-8.77771	1.83268	-4.78954	1.67162041061226e-06	0.000110759
XM_030247435.2	308.496	5.61053	0.569086	9.85885	6.27658588137192e-23	1.67006736438293e-19
XM_030247456.1	73.0515	9.10876	1.5672	5.81213	6.16843152482341e-09	8.2281017344973e-07
XM_030247542.2	72.1516	6.5796	1.37807	4.77449	1.80161907225082e-06	0.000118133
XM_030247766.2	415.508	4.56486	0.978454	4.66538	3.08051805053652e-06	0.000188003
XM_030248050.1	72.9999	21.6072	4.40793	4.90189	9.49208518279305e-07	6.82606495613233e-05
XM_030248363.2	24.1422	19.8697	4.4094	4.50622	6.59941899244339e-06	0.000348989
XM_030248565.2	304.524	10.5832	1.59112	6.6514	2.90316474518789e-11	8.24547717376256e-09
XM_030248648.2	32.3809	19.3977	4.41017	4.3984	1.09050715159611e-05	0.000509996
XM_030249064.1	1936.4	4.07288	0.768615	5.29898	1.16451240671249e-07	1.06940029492559e-05
XM_030249257.2	2757.6	4.99215	0.643309	7.76011	8.48548048780065e-15	5.03811567404676e-12
XM_030249337.2	2080.36	3.67346	0.518298	7.08755	1.36507910148118e-12	5.11196844262083e-10
XM_030249505.2	467.95	3.62257	0.763177	4.7467	2.06761049242578e-06	0.00013265
XM_030249506.2	118.43	8.43451	1.61994	5.20667	1.92255475312289e-07	1.65297203306339e-05
XM_030249978.2	79.1649	-9.88897	2.01299	-4.91257	8.98891228975188e-07	6.52923075874147e-05
XM_030250030.2	58.7548	19.7504	4.4095	4.47905	7.4975146705848e-06	0.000384029
XM_030250226.1	49.4828	19.7708	4.40945	4.48375	7.33441451937161e-06	0.000377588
XM_030250264.2	35.4129	20.8403	4.40837	4.72745	2.27355544559014e-06	0.00014476
XM_030250279.2	71.2628	10.0842	1.97299	5.11112	3.20252711699359e-07	2.64117061010784e-05
XM_030250323.1	27.7878	7.93418	1.76969	4.48336	7.34759833523082e-06	0.000377882
XM_030250447.2	78.4502	21.4379	4.408	4.86341	1.15382167768564e-06	8.09771514756487e-05
XM_030250448.1	27.6194	20.0708	4.40909	4.55215	5.3101579524305e-06	0.000291166
XM_030250454.1	28.0501	19.7323	4.40958	4.47487	7.64584930311651e-06	0.000390106
XM_030250557.2	6448.24	6.9286	0.533412	12.9892	1.40883274979901e-38	2.37411798886963e-34
XM_030250877.2	163.73	6.16192	1.11499	5.52646	3.26764459868545e-08	3.50734124599879e-06
XM_030251020.2	638.661	3.17523	0.363087	8.74507	2.22875036198571e-18	2.50387721222639e-15
XM_030251455.1	37.1437	20.6887	4.40849	4.69292	2.69332420653761e-06	0.00016748
XM_030252024.1	72.9668	20.4336	3.41197	5.98879	2.11402697365652e-09	3.4036507532868e-07
XM_030252115.2	106.002	9.40739	1.55058	6.067	1.30318999791925e-09	2.27968063476843e-07
XM_030252251.2	44.7326	20.3122	4.40881	4.60719	4.08155723747174e-06	0.000234215
XM_030252463.2	29.1418	8.18091	1.8687	4.37787	1.19847341120311e-05	0.000550307
XM_030252467.2	8739.98	3.57067	0.434734	8.21344	2.14932733001155e-16	1.75256843820538e-13
XM_030252611.2	48.0121	8.27183	1.81389	4.56027	5.10876078387829e-06	0.000281958
XM_030252640.1	40.6005	8.51274	1.74494	4.87853	1.06878230638864e-06	7.54640914797174e-05
XM_030253215.2	76.4196	8.84329	1.54622	5.71929	1.06967959916131e-08	1.34515300155875e-06
XM_030253263.2	39.7405	20.0483	3.53028	5.67896	1.35516769234693e-08	1.65484306006278e-06
XM_030253397.1	23.6806	19.7575	4.40956	4.4806	7.44326587301552e-06	0.000381637
XM_030253415.1	62.5152	19.2478	4.40993	4.36464	1.27332428587382e-05	0.000579936
XM_030253474.1	24.7808	19.7189	3.59986	5.4777	4.30899268089824e-08	4.46354852101587e-06
XM_030253766.2	86.1915	-9.22195	1.94005	-4.75346	1.99967679828613e-06	0.000128946
XM_030253819.1	139.707	5.0811	1.1414	4.45162	8.52247070707748e-06	0.000425324
XM_030254221.2	22.3526	19.5668	4.40989	4.43703	9.12087049953393e-06	0.000443798
XM_030254429.1	127.241	6.2525	1.16158	5.38274	7.33620145822264e-08	7.11864999463427e-06
XM_030254630.2	40.8265	8.30407	1.56343	5.31144	1.087642259672e-07	1.00891292546271e-05
XM_030254831.2	36.9228	20.6923	4.40848	4.69374	2.68254908093633e-06	0.000167015
XM_030255429.2	373.463	6.94295	1.10301	6.29457	3.08245784720516e-10	6.63751531889097e-08
XM_030255513.1	176.255	-10.1233	1.6352	-6.19085	5.98400511786216e-10	1.16803621132634e-07
XM_030255532.2	24.0091	19.2872	4.41042	4.37309	1.22498198502804e-05	0.000560443
XM_030255718.2	47.6874	7.93253	1.83749	4.31704	1.58138908211582e-05	0.000698711
XM_036152286.1	125.576	6.94826	1.29199	5.37797	7.53290560950993e-08	7.26767257803005e-06
XM_036152559.1	65.5563	-9.49041	1.57788	-6.01467	1.80252850168458e-09	3.0274693821483e-07
XM_036152727.1	15.0492	7.11735	1.67808	4.24136	2.22169649955471e-05	0.000945437
XM_036152945.1	24.4366	19.5966	4.40956	4.44411	8.82555859306986e-06	0.000435687
XM_036153287.1	47.2865	-2.82	0.596276	-4.72935	2.25242990293569e-06	0.000143596
XM_036153625.1	111.714	10.5049	2.15868	4.86635	1.13675695264002e-06	7.9928717302804e-05
XM_036153833.1	21.8538	-7.64129	1.72249	-4.43619	9.1565430452198e-06	0.000444251
XM_036153913.1	286.883	3.52271	0.756987	4.65359	3.26204713761475e-06	0.000196325
XM_036154042.1	38.7056	20.3768	4.40875	4.62191	3.80220555472599e-06	0.000221964
XM_036154173.1	72.476	20.2792	3.40737	5.95156	2.6559201838022e-09	4.0811563796997e-07
XM_036154299.1	19.9061	7.58079	1.78018	4.25843	2.0586548364412e-05	0.000883491
XM_036154336.1	60.2914	-9.36296	1.95277	-4.79471	1.6291052979651e-06	0.000108654
XM_036154547.1	107.484	9.08777	1.79766	5.05533	4.29641506164157e-07	3.42595052746513e-05
XM_036154581.1	206.472	4.39815	0.734126	5.99101	2.08546083963004e-09	3.36838571078264e-07
XM_036154585.1	371.189	10.9414	1.67775	6.52148	6.96154901460992e-11	1.73370005139707e-08
XM_036154587.1	70.1399	8.08604	1.82992	4.41879	9.92558140411518e-06	0.000471162
XM_036154603.1	19.0035	19.6151	4.40982	4.44805	8.66520692764795e-06	0.000430043
XM_036154768.1	65.4991	8.1852	1.64265	4.98292	6.26319771779677e-07	4.71184465213119e-05
XM_036154935.1	556.673	2.28051	0.497322	4.58559	4.52703464930241e-06	0.000256287
XM_036155067.1	71.341	21.7531	3.38005	6.43574	1.22870586888721e-10	2.84941400007306e-08
XM_036155651.1	43.815	20.1307	4.40887	4.56596	4.97208436919001e-06	0.000275316
XM_036155711.1	51.182	19.924	3.50015	5.69234	1.25310418335128e-08	1.53763791236224e-06
XM_036155782.1	32.3494	19.5728	4.40983	4.43844	9.06126973757145e-06	0.000442572
XM_036156073.1	70.8007	-9.03827	1.41987	-6.36558	1.94547938209996e-10	4.43034730459745e-08
XM_036156213.1	21.7288	19.5671	3.60457	5.42842	5.68554720192767e-08	5.66928676121209e-06
XM_036156334.1	835.399	-0.803852	0.175412	-4.58265	4.5912357857867e-06	0.000258474
XM_036156488.1	24.0733	20.432	4.40875	4.63441	3.57963117123042e-06	0.000210919
XM_036156634.1	92.7806	8.30497	1.73285	4.79266	1.64586617471902e-06	0.000109339
XM_036156744.1	708.351	3.70667	0.681773	5.4368	5.42445098229418e-08	5.44113332162465e-06
XM_036156778.1	170.677	22.2177	3.35313	6.62596	3.45002233826089e-11	9.3270523695604e-09
XM_036156810.1	35.3992	20.4726	3.61143	5.66885	1.43755943608351e-08	1.74282535470507e-06
XM_036156984.1	63.2246	-6.99894	1.31191	-5.33491	9.55921578231126e-08	8.99936971833791e-06
XM_036157013.1	52.5449	21.3675	3.5105	6.08675	1.15222770890017e-09	2.03674377005063e-07
XM_036157270.1	52.7094	-23.9939	4.3286	-5.54312	2.97133146332433e-08	3.2443987500726e-06
XM_036157281.1	549.54	3.6201	0.801004	4.51946	6.19985508475137e-06	0.000332379
XM_036157388.1	41.5974	-8.04891	1.51884	-5.29938	1.16196731448529e-07	1.06940029492559e-05
XM_036157657.1	144.537	8.79158	1.84573	4.7632	1.90550255210679e-06	0.000123662
XM_036157664.1	76.1072	-7.87233	1.81595	-4.33511	1.4568920226889e-05	0.000648927
XM_036157992.1	23.8328	19.8615	4.40941	4.50434	6.65789424099089e-06	0.000349963
XM_036158065.1	101.213	9.14363	1.63475	5.5933	2.22790441973126e-08	2.52537461747789e-06
XM_036158159.1	39.8247	9.23524	2.1331	4.32949	1.49457297028675e-05	0.000663956
XM_036158921.1	70.1043	8.00797	1.56426	5.11934	3.06608799352854e-07	2.54525580480846e-05
XM_036159158.1	24.733	7.34652	1.72632	4.25559	2.08501007934911e-05	0.000892529
XM_036159185.1	38.1889	20.1487	4.409	4.56989	4.87977939777183e-06	0.000271394
XM_036159232.1	94.3004	9.33545	1.85149	5.04212	4.60401166237991e-07	3.636809524869e-05
XM_036159891.1	28.3623	20.1823	4.40899	4.57754	4.70470642471645e-06	0.000263749
XM_036160032.1	28.6345	20.0837	4.4091	4.55504	5.2375353555637e-06	0.000288435
XM_036160184.1	141.427	9.15147	1.68296	5.43771	5.39703874758609e-08	5.4243994807995e-06
XM_036160264.1	454.848	9.94793	1.68568	5.90142	3.60395879972501e-09	5.23557865287638e-07
XM_036160554.1	26.3344	8.34483	1.90081	4.39015	1.13272607206176e-05	0.000525925
XM_036160691.1	41.8815	20.7921	3.74764	5.54804	2.88888873458891e-08	3.17495152124222e-06
XM_036160826.1	114.05	5.81304	1.16089	5.00741	5.51664325562596e-07	4.25143139920991e-05
XM_036160833.1	110.856	21.2857	4.40807	4.82881	1.37350854029951e-06	9.39660493226237e-05
XM_036160839.1	79.3008	-23.8352	4.07977	-5.84228	5.1490757613682e-09	7.15141552516399e-07
XM_036160992.1	79.0772	20.9605	4.40826	4.75482	1.98623669648817e-06	0.000128243
XM_036161058.1	44.0481	-23.9812	4.32861	-5.54017	3.02173072840901e-08	3.28523864461758e-06
XM_036161086.1	21.9455	19.2914	4.41043	4.37404	1.21966032396873e-05	0.00055902
XM_036161227.1	4272.6	6.96705	1.1999	5.80635	6.38509384106363e-09	8.49469524039399e-07
XM_036161532.1	30.4624	19.4693	4.41003	4.41477	1.01118333521705e-05	0.000479104
XM_036161610.1	1377.52	1.50513	0.354329	4.24782	2.15857554129725e-05	0.000921679
XM_036161674.1	21.8701	19.3153	4.41036	4.37954	1.18932125754794e-05	0.000546601
XM_036161694.1	16.8211	18.7971	4.41175	4.2607	2.03789106029583e-05	0.000876068
XM_036161944.1	40.1746	21.0155	3.41881	6.14702	7.89536688902139e-10	1.4674642392444e-07
XM_036162156.1	547.321	-0.83539	0.169945	-4.91565	8.8488176551447e-07	6.45529547699625e-05
XM_036162403.1	36.8719	20.8316	4.40838	4.72546	2.29599490954183e-06	0.000146005
XM_036162408.1	381.048	0.710634	0.142548	4.98523	6.18869599160615e-07	4.67311392337108e-05
XM_036162456.1	553.088	10.5396	1.66972	6.31223	2.75050786346523e-10	6.04573587119499e-08
XM_036162610.1	28.9992	19.6695	3.90383	5.03852	4.6914162255282e-07	3.69430759005573e-05
XM_036162625.1	226.222	11.4335	1.94346	5.88309	4.0266881879431e-09	5.78321651538248e-07
XM_036162850.1	66.6734	21.5124	3.44753	6.23994	4.37732796224288e-10	8.9593447421534e-08
XM_036162918.1	39.8722	20.6818	4.40849	4.69135	2.7140792506591e-06	0.000167944
XM_036163078.1	3602.58	4.1529	0.463993	8.95036	3.54338995515569e-19	4.71410734691831e-16
XM_036163101.1	41.5632	20.7401	4.40844	4.70462	2.54337028688117e-06	0.000160125
XM_036163340.1	23.8646	7.8342	1.76962	4.42706	9.55268601085301e-06	0.000459065
XM_036163367.1	53.8449	8.3708	1.74009	4.81055	1.50514848334661e-06	0.000101865
XM_036163449.1	32.6531	20.4778	4.40867	4.64489	3.40251228321798e-06	0.000202369
XM_036163685.1	27.3831	19.0231	4.41103	4.31263	1.61326451662157e-05	0.000709205
XM_036163941.1	24.1405	19.58	4.40965	4.44026	8.98487505684359e-06	0.00043972
XM_036163965.1	292.272	10.5237	1.62914	6.45968	1.04926527793051e-10	2.52598124408463e-08
XM_036163990.1	147.836	-1.10065	0.252502	-4.35896	1.30682536224158e-05	0.000591994
XM_036164115.1	47.34	21.0237	4.40824	4.76917	1.84986927136901e-06	0.000120827
XM_036164161.1	1558.35	8.99332	1.06741	8.42536	3.59648615211901e-17	3.13483374862718e-14
XM_036164577.1	51.2557	9.61357	2.2128	4.34453	1.39576871861504e-05	0.000627785
XM_036164709.1	13.803	19.6122	4.40988	4.44733	8.69462303612327e-06	0.000430938
XM_036164742.1	56.1091	7.98673	1.80513	4.42446	9.6681645889284e-06	0.000463293
XM_036164846.1	268.246	-7.16059	1.58078	-4.52977	5.90479523329201e-06	0.000317909
XM_036165140.1	28.5159	8.07906	1.76871	4.56777	4.9293546331815e-06	0.000273549
XM_036165161.1	31.1627	-8.83358	1.64969	-5.35469	8.57050958250058e-08	8.17513418760975e-06
XM_036165278.1	58.5139	19.5558	4.40955	4.43487	9.21263159271746e-06	0.000446543
XM_036165303.1	52.7562	19.77	3.6545	5.40975	6.31111129894265e-08	6.21945870795411e-06
XM_036165374.1	503.744	10.8364	1.6425	6.59749	4.18184382130784e-11	1.10110997076155e-08
XM_036165618.1	23.5316	-8.59545	1.54461	-5.56479	2.62465617897467e-08	2.91625259622119e-06
XM_036165655.1	36.2942	8.5417	1.63954	5.20981	1.89029491402298e-07	1.63078258324969e-05
XM_036165719.1	72.3674	8.95655	1.86932	4.79134	1.6567031623414e-06	0.000109914
XM_036165866.1	666.809	-3.32719	0.592121	-5.6191	1.91957867586551e-08	2.21562328672102e-06
XR_001778442.3	523.167	1.3802	0.24591	5.61265	1.99252957333195e-08	2.28691512182971e-06
XR_001779426.3	30.3838	-8.49952	1.85397	-4.58449	4.55095939979649e-06	0.000256779
XR_001781546.1	38.8653	20.5013	4.40843	4.65048	3.3116978880153e-06	0.000198726
XR_001783696.2	25.7832	19.6909	4.40963	4.46542	7.99101939113367e-06	0.000405608
XR_001784194.3	20.7724	-7.50599	1.61053	-4.66057	3.15338305887658e-06	0.000190921
XR_001784699.2	1911.7	5.10224	0.736529	6.92741	4.28603614326425e-12	1.46405781907246e-09
XR_003946433.1	32.4642	7.47447	1.65531	4.51544	6.31866825511756e-06	0.00033839
XR_003946444.2	17.5739	19.6178	4.40983	4.44864	8.6414183667136e-06	0.000429564
XR_003950406.2	28.3766	20.1872	4.40898	4.57865	4.67988464545541e-06	0.00026288
XR_003950407.1	22.3544	19.7206	4.40963	4.47216	7.74317475420951e-06	0.000394613
XR_003951375.2	29.6212	20.0771	4.40911	4.55354	5.27507354341962e-06	0.000289556
XR_003951779.2	25.7173	20.0254	4.40918	4.54175	5.57892462536175e-06	0.000303598
XR_003952268.2	1270.21	3.36215	0.404284	8.31631	9.07478425240378e-17	7.64626196467122e-14
XR_003956387.2	1613.23	2.8787	0.598599	4.80906	1.5164062847028e-06	0.000102352
XR_004934005.1	2247.49	3.45911	0.558191	6.197	5.75479004080993e-10	1.12764887795793e-07
XR_004934021.1	37.528	20.4361	3.76399	5.42938	5.65496774161465e-08	5.64993862010531e-06
XR_004934226.1	53.2968	8.50553	1.62447	5.23589	1.64192890853086e-07	1.45372532348122e-05
XR_004934391.1	1757.56	5.09736	0.538034	9.47405	2.69200158676603e-21	5.0405237118132e-18
XR_004934413.1	30.8458	19.6645	4.40969	4.45938	8.21980628481962e-06	0.000414309
XR_004934827.1	43.1966	-23.939	4.32863	-5.53039	3.19515717090922e-08	3.4515207430623e-06
XR_004935592.1	530.279	-0.607008	0.138267	-4.39012	1.13288913078847e-05	0.000525925
XR_004936101.1	409.169	6.23038	0.971033	6.41624	1.39677745148637e-10	3.22438739999514e-08
XR_004936192.1	39.6641	-8.23812	1.57103	-5.24377	1.57329354815206e-07	1.40278404456486e-05
XR_004937932.1	34.7355	8.20997	1.77137	4.63483	3.5723939824587e-06	0.000210738
XR_004939143.1	38.1518	20.311	4.40883	4.6069	4.08713963350773e-06	0.000234269
XR_004939514.1	25.6941	19.8013	4.40943	4.49068	7.09966722531387e-06	0.000368127
XR_004940141.1	69.6789	21.7343	3.43927	6.31946	2.62474994171755e-10	5.81992251331275e-08
XR_004940596.1	21.876	19.4915	4.41003	4.4198	9.87901837326383e-06	0.000469834
XR_004941277.1	30.8065	8.21034	1.85295	4.43095	9.38167827897914e-06	0.000453433
XR_004941495.1	21.9574	19.6765	4.40971	4.4621	8.11613904889098e-06	0.000411134
XR_004941519.1	78.6771	5.84301	1.12104	5.21212	1.86691906786372e-07	1.61613173760018e-05
XR_004941922.1	32.1947	20.1078	4.40906	4.56056	5.10185269338645e-06	0.000281884
XR_004941979.1	91.5619	22.2945	3.34597	6.66307	2.68164988116838e-11	7.70288691718565e-09
XR_004942417.1	62.2451	21.1771	3.56064	5.94757	2.72150437937351e-09	4.15666628094344e-07
XR_004942512.1	564.611	4.51122	0.59892	7.53225	4.98726016778551e-14	2.52130937782396e-11
XR_004942516.1	266.837	5.6455	1.11148	5.07929	3.78855428198006e-07	3.05959044289939e-05
XR_381188.5	113.762	9.40997	1.80708	5.20727	1.91634982877865e-07	1.65044404759633e-05
XR_381525.5	311.014	11.7379	2.50007	4.69503	2.66566325851957e-06	0.000166168
XR_386477.3	16.8425	19.8788	4.40942	4.50827	6.5359688578991e-06	0.000347086
XR_390738.5	47.4615	20.887	3.50565	5.9581	2.55183912566347e-09	3.9331776523755e-07
XR_870457.4	83.6551	8.87841	1.64545	5.39574	6.82433439086526e-08	6.6603132264516e-06
XR_871432.4	97.8618	8.72034	1.70179	5.12421	2.9878098465602e-07	2.48435405909295e-05
XR_872469.4	11289.3	2.87475	0.388585	7.39801	1.38237636383172e-13	6.23982473870648e-11
AC_000192.1	152383	13.4354	0.916504	14.6593	1.17394284547221e-48	2.96743402764238e-44
